# Supplementary material for: (2E)-1-(2,4-Dichloro­phen­yl)-3-(3,4,5-trimeth­oxy­phen­yl)prop-2-en-1-one
Source: Acta Crystallogr Sect E Struct Rep Online. 2012 Apr 21;68(Pt 5):o1465. doi: 10.1107/S1600536812016339 (PMC3344577; doi:10.1107/S1600536812016339)
Supplement: Supplementary file 1 [file e-68-o1465-sup1.cif]

##############################################################################
#                                                                            #
# This CIF contains the data in a paper accepted for publication in          #
# Acta Crystallographica Section E. It conforms to the requirements of       #
# Notes for Authors for Acta Crystallographica Section E, and has been       #
# peer reviewed under the auspices of the IUCr Commission on Journals.       #
#                                                                            #
# Full details of the Crystallographic Information File format               #
# are given in the paper "The Crystallographic Information File (CIF):       #
# a New Standard Archive File for Crystallography" by S. R. Hall, F. H.      #
# Allen and I. D. Brown [Acta Cryst. (1991), A47, 655-685].                  #
#                                                                            #
# The current version of the core CIF dictionary is obtainable from          #
# ftp://ftp.iucr.org/pub/cif_core.dic.                                       #
#                                                                            #
# Software is freely available for graphical display of the structure(s)     #
# in this CIF. For information consult the CIF software page                 #
# http://www.iucr.org/resources/cif/software.                                #
#                                                                            #
# This file may be used for bona fide research purposes within the           #
# scientific community so long as proper attribution is given to the journal # 
# article from which it was obtained.                                        #
#                                                                            #
##############################################################################
data_global
_audit_creation_method     'form.cif (version 2.0)'
_journal_data_validation_number     ?
_journal_date_recd_electronic     2012-04-15
_journal_date_accepted     2012-04-15
_journal_name_full     'Acta Crystallographica, Section E'
_journal_year     2012
_journal_volume     68
_journal_issue      5
_journal_page_first     o1465
_journal_page_last     o1465
_journal_paper_category     QO
_journal_paper_doi     10.1107/S1600536812016339
_journal_coeditor_code     HB6742
_publ_contact_author_name     'Prof. Fun, Hoong-Kun'
_publ_contact_author_address
;
      X-ray Crystallography Unit
      School of Physics
      Universiti Sains Malaysia
      11800 USM, Penang
      MALAYSIA
;
_publ_contact_author_email     'hkfun@usm.my'
_publ_contact_author_fax     '604 6579150'
_publ_contact_author_phone     '604 6533652'
_publ_section_title
;
(2<i>E</i>)-1-(2,4-Dichlorophenyl)-3-(3,4,5-trimethoxyphenyl)prop-2-en-1-one
;
loop_
    _publ_author_name
    _publ_author_footnote
    _publ_author_address
    'Fun, Hoong-Kun'
;
Thomson Reuters ResearcherID: A-3561-2009.
;
;
X-ray Crystallography Unit
School of Physics
Universiti Sains Malaysia
11800 USM, Penang
Malaysia
;
    'Tze Shyang Chia' ?
;
X-ray Crystallography Unit
School of Physics
Universiti Sains Malaysia
11800 USM, Penang
Malaysia
;
    'M. Sapnakumari' ?
;
Department of Studies in Chemistry
Mangalore University
Mangalagangotri 574 199
India
;
    'B. Narayana' ?
;
Department of Studies in Chemistry
Mangalore University
Mangalagangotri 574 199
India
;
    'B. K. Sarojini' ?
;
Department of Chemistry
P. A. College of Engineering
Nadupadavu
Mangalore 574 153
India
;
data_I
_audit_creation_method     SHELXL-97
_chemical_name_systematic
;
(2<i>E</i>)-1-(2,4-Dichlorophenyl)-3-(3,4,5-trimethoxyphenyl)prop-2-en-1-one
;
_chemical_name_common     ?
_chemical_formula_moiety     'C18 H16 Cl2 O4'
_chemical_formula_sum     'C18 H16 Cl2 O4'
_chemical_formula_iupac     'C18 H16 Cl2 O4'
_chemical_formula_weight     367.21
_chemical_melting_point     ?
_symmetry_cell_setting     orthorhombic
_symmetry_space_group_name_H-M     'P b c a'
_symmetry_space_group_name_Hall     '-P 2ac 2ab'
loop_
    _symmetry_equiv_pos_as_xyz
    'x, y, z'
    '-x+1/2, -y, z+1/2'
    '-x, y+1/2, -z+1/2'
    'x+1/2, -y+1/2, -z'
    '-x, -y, -z'
    'x-1/2, y, -z-1/2'
    'x, -y-1/2, z-1/2'
    '-x-1/2, y-1/2, z'
_cell_length_a     9.4305(5)
_cell_length_b     13.9334(8)
_cell_length_c     25.6417(14)
_cell_angle_alpha     90.00
_cell_angle_beta     90.00
_cell_angle_gamma     90.00
_cell_volume     3369.3(3)
_cell_formula_units_Z     8
_cell_measurement_reflns_used     9912
_cell_measurement_theta_min     2.73
_cell_measurement_theta_max     32.66
_cell_measurement_temperature     100.0(10)
_exptl_crystal_description     'block'
_exptl_crystal_colour     'colourless'
_exptl_crystal_size_max     0.48
_exptl_crystal_size_mid     0.39
_exptl_crystal_size_min     0.22
_exptl_crystal_density_diffrn     1.448
_exptl_crystal_density_meas     ?
_exptl_crystal_density_method     'not measured'
_exptl_crystal_F_000     1520
_exptl_absorpt_coefficient_mu     0.404
_exptl_absorpt_correction_type     multi-scan
_exptl_absorpt_process_details     '(<i>SADABS</i>; Bruker, 2009)'
_exptl_absorpt_correction_T_min     0.8293
_exptl_absorpt_correction_T_max     0.9167
_exptl_special_details
;
The crystal was placed in the cold stream of an Oxford Cryosystems Cobra
open-flow nitrogen cryostat (Cosier & Glazer, 1986) operating at 100.0 (1) K.
;
_diffrn_ambient_temperature     100
_diffrn_radiation_type     MoK\a
_diffrn_radiation_wavelength     0.71073
_diffrn_radiation_source     'fine-focus sealed tube'
_diffrn_radiation_monochromator     graphite
_diffrn_measurement_device_type     'Bruker APEX DUO CCD'
_diffrn_measurement_method     '\f and \w scans'
_diffrn_detector_area_resol_mean     ?
_diffrn_reflns_number     24763
_diffrn_reflns_av_R_equivalents     0.0203
_diffrn_reflns_av_sigmaI/netI     0.0186
_diffrn_reflns_theta_min     2.73
_diffrn_reflns_theta_max     32.66
_diffrn_reflns_theta_full     32.66
_diffrn_measured_fraction_theta_max     0.992
_diffrn_measured_fraction_theta_full     0.992
_diffrn_reflns_limit_h_min     -12
_diffrn_reflns_limit_h_max     14
_diffrn_reflns_limit_k_min     -20
_diffrn_reflns_limit_k_max     21
_diffrn_reflns_limit_l_min     -38
_diffrn_reflns_limit_l_max     35
_diffrn_standards_number     0
_diffrn_standards_interval_count     .
_diffrn_standards_interval_time     .
_diffrn_standards_decay_%     ?
_refine_special_details
;
Refinement of <i>F</i>^2^ against ALL reflections. The weighted <i>R</i>-factor
<i>wR</i> and goodness of fit <i>S</i> are based on <i>F</i>^2^, conventional
<i>R</i>-factors <i>R</i> are based on <i>F</i>, with <i>F</i> set to zero for
negative <i>F</i>^2^. The threshold expression of <i>F</i>^2^ >
\s(<i>F</i>^2^) is used only for calculating <i>R</i>-factors(gt) <i>etc</i>.
and is not relevant to the choice of reflections for refinement.
<i>R</i>-factors based on <i>F</i>^2^ are statistically about twice as large
as those based on <i>F</i>, and <i>R</i>- factors based on ALL data will be
even larger.
;
_reflns_number_total     6139
_reflns_number_gt     5445
_reflns_threshold_expression     'I>2\s(I)'
_refine_ls_structure_factor_coef     Fsqd
_refine_ls_matrix_type     full
_refine_ls_R_factor_all     0.0345
_refine_ls_R_factor_gt     0.0299
_refine_ls_wR_factor_gt     0.0831
_refine_ls_wR_factor_ref     0.0863
_refine_ls_goodness_of_fit_ref     1.027
_refine_ls_restrained_S_all     1.027
_refine_ls_number_reflns     6139
_refine_ls_number_parameters     220
_refine_ls_number_restraints     0
_refine_ls_hydrogen_treatment     constr
_refine_ls_weighting_scheme     calc
_refine_ls_weighting_details
         'calc w=1/[\s^2^(Fo^2^)+(0.0458P)^2^+1.1080P] where P=(Fo^2^+2Fc^2^)/3'
_atom_sites_solution_hydrogens     geom
_atom_sites_solution_primary     direct
_atom_sites_solution_secondary     difmap
_refine_ls_shift/su_max     0.002
_refine_ls_shift/su_mean     0.000
_refine_diff_density_max     0.518
_refine_diff_density_min     -0.219
_refine_ls_extinction_method     none
_refine_ls_extinction_coef     ?
loop_
    _atom_type_symbol
    _atom_type_description
    _atom_type_scat_dispersion_real
    _atom_type_scat_dispersion_imag
    _atom_type_scat_source
    'C' 'C' 0.0033 0.0016
                         'International Tables Vol C Tables 4.2.6.8 and 6.1.1.4'
    'H' 'H' 0.0000 0.0000
                         'International Tables Vol C Tables 4.2.6.8 and 6.1.1.4'
    'O' 'O' 0.0106 0.0060
                         'International Tables Vol C Tables 4.2.6.8 and 6.1.1.4'
    'Cl' 'Cl' 0.1484 0.1585
                         'International Tables Vol C Tables 4.2.6.8 and 6.1.1.4'
_computing_data_collection     'APEX2 (Bruker, 2009)'
_computing_cell_refinement     'SAINT (Bruker, 2009)'
_computing_data_reduction     'SAINT (Bruker, 2009)'
_computing_structure_solution     'SHELXTL (Sheldrick, 2008)'
_computing_structure_refinement     'SHELXTL (Sheldrick, 2008)'
_computing_molecular_graphics     'SHELXTL (Sheldrick, 2008)'
_computing_publication_material
;
SHELXTL (Sheldrick, 2008) and PLATON (Spek, 2009)
;
loop_
    _atom_site_type_symbol
    _atom_site_label
    _atom_site_fract_x
    _atom_site_fract_y
    _atom_site_fract_z
    _atom_site_U_iso_or_equiv
    _atom_site_adp_type
    _atom_site_calc_flag
    _atom_site_refinement_flags
    _atom_site_occupancy
    _atom_site_symmetry_multiplicity
    _atom_site_disorder_assembly
    _atom_site_disorder_group
    Cl Cl1 0.28135(3) 0.217251(16) 0.611803(9) 0.02108(6) Uani d . 1 1 . .
    Cl Cl2 0.68551(3) 0.053651(17) 0.730224(9) 0.02548(6) Uani d . 1 1 . .
    O O1 0.85362(8) 0.59918(5) 0.48151(3) 0.02017(13) Uani d . 1 1 . .
    O O2 0.81150(7) 0.78269(5) 0.51372(3) 0.01807(13) Uani d . 1 1 . .
    O O3 0.67985(7) 0.82227(5) 0.60144(3) 0.01813(13) Uani d . 1 1 . .
    O O4 0.22886(7) 0.40914(5) 0.67797(3) 0.01916(13) Uani d . 1 1 . .
    C C1 0.41001(9) 0.22749(6) 0.65990(3) 0.01458(14) Uani d . 1 1 . .
    C C2 0.48428(10) 0.14561(6) 0.67434(3) 0.01770(15) Uani d . 1 1 . .
    H H2A 0.4638 0.0865 0.6593 0.021 Uiso calc R 1 1 . .
    C C3 0.58992(10) 0.15424(6) 0.71183(3) 0.01775(16) Uani d . 1 1 . .
    C C4 0.62109(11) 0.24156(7) 0.73518(4) 0.02006(17) Uani d . 1 1 . .
    H H4A 0.6907 0.2458 0.7608 0.024 Uiso calc R 1 1 . .
    C C5 0.54655(10) 0.32244(6) 0.71967(3) 0.01803(16) Uani d . 1 1 . .
    H H5A 0.5680 0.3815 0.7346 0.022 Uiso calc R 1 1 . .
    C C6 0.43967(9) 0.31692(6) 0.68200(3) 0.01377(14) Uani d . 1 1 . .
    C C7 0.35648(9) 0.40595(6) 0.66920(3) 0.01436(14) Uani d . 1 1 . .
    C C8 0.43334(9) 0.48838(6) 0.64771(3) 0.01531(14) Uani d . 1 1 . .
    H H8A 0.3917 0.5488 0.6498 0.018 Uiso calc R 1 1 . .
    C C9 0.56145(9) 0.48055(6) 0.62511(3) 0.01455(14) Uani d . 1 1 . .
    H H9A 0.6055 0.4208 0.6259 0.017 Uiso calc R 1 1 . .
    C C10 0.63649(9) 0.55929(6) 0.59932(3) 0.01371(14) Uani d . 1 1 . .
    C C11 0.72028(9) 0.53747(6) 0.55583(3) 0.01506(14) Uani d . 1 1 . .
    H H11A 0.7355 0.4739 0.5462 0.018 Uiso calc R 1 1 . .
    C C12 0.78076(9) 0.61202(6) 0.52700(3) 0.01442(14) Uani d . 1 1 . .
    C C13 0.76521(9) 0.70727(6) 0.54348(3) 0.01393(14) Uani d . 1 1 . .
    C C14 0.68727(9) 0.72740(6) 0.58881(3) 0.01376(14) Uani d . 1 1 . .
    C C15 0.62042(9) 0.65414(6) 0.61624(3) 0.01450(14) Uani d . 1 1 . .
    H H15A 0.5657 0.6680 0.6455 0.017 Uiso calc R 1 1 . .
    C C16 0.84445(12) 0.50620(8) 0.45782(4) 0.02523(19) Uani d . 1 1 . .
    H H16A 0.8912 0.5074 0.4246 0.038 Uiso calc R 1 1 . .
    H H16B 0.7466 0.4893 0.4531 0.038 Uiso calc R 1 1 . .
    H H16C 0.8894 0.4597 0.4799 0.038 Uiso calc R 1 1 . .
    C C17 0.96130(10) 0.79619(7) 0.51322(4) 0.02343(18) Uani d . 1 1 . .
    H H17A 0.9849 0.8475 0.4898 0.035 Uiso calc R 1 1 . .
    H H17B 1.0066 0.7382 0.5018 0.035 Uiso calc R 1 1 . .
    H H17C 0.9933 0.8119 0.5477 0.035 Uiso calc R 1 1 . .
    C C18 0.58610(11) 0.84829(7) 0.64272(4) 0.0248(2) Uani d . 1 1 . .
    H H18A 0.5853 0.9168 0.6465 0.037 Uiso calc R 1 1 . .
    H H18B 0.6178 0.8194 0.6746 0.037 Uiso calc R 1 1 . .
    H H18C 0.4921 0.8262 0.6348 0.037 Uiso calc R 1 1 . .
loop_
    _atom_site_aniso_label
    _atom_site_aniso_U_11
    _atom_site_aniso_U_22
    _atom_site_aniso_U_33
    _atom_site_aniso_U_12
    _atom_site_aniso_U_13
    _atom_site_aniso_U_23
    Cl1 0.02216(11) 0.01837(10) 0.02271(10) -0.00144(8) -0.00764(8) -0.00429(7)
    Cl2 0.03293(13) 0.02033(11) 0.02319(11) 0.00754(9) -0.00281(9) 0.00501(8)
    O1 0.0237(3) 0.0184(3) 0.0184(3) -0.0001(3) 0.0076(2) -0.0007(2)
    O2 0.0143(3) 0.0170(3) 0.0229(3) -0.0021(2) 0.0016(2) 0.0081(2)
    O3 0.0185(3) 0.0108(3) 0.0251(3) -0.0023(2) 0.0047(2) -0.0020(2)
    O4 0.0144(3) 0.0186(3) 0.0245(3) -0.0026(2) 0.0027(2) -0.0016(2)
    C1 0.0158(3) 0.0142(3) 0.0137(3) -0.0028(3) -0.0004(3) -0.0005(3)
    C2 0.0225(4) 0.0133(3) 0.0173(3) -0.0006(3) 0.0001(3) -0.0006(3)
    C3 0.0217(4) 0.0151(3) 0.0164(3) 0.0015(3) 0.0003(3) 0.0035(3)
    C4 0.0227(4) 0.0185(4) 0.0190(4) -0.0014(3) -0.0058(3) 0.0018(3)
    C5 0.0210(4) 0.0147(3) 0.0184(4) -0.0036(3) -0.0036(3) 0.0000(3)
    C6 0.0148(3) 0.0122(3) 0.0143(3) -0.0027(3) 0.0010(3) 0.0011(2)
    C7 0.0153(3) 0.0132(3) 0.0146(3) -0.0027(3) 0.0003(3) -0.0011(3)
    C8 0.0148(3) 0.0118(3) 0.0193(4) -0.0006(3) 0.0017(3) 0.0018(3)
    C9 0.0148(3) 0.0122(3) 0.0167(3) -0.0004(3) 0.0006(3) 0.0019(3)
    C10 0.0127(3) 0.0117(3) 0.0168(3) 0.0002(3) 0.0008(3) 0.0024(3)
    C11 0.0144(3) 0.0128(3) 0.0180(3) 0.0016(3) 0.0017(3) 0.0017(3)
    C12 0.0130(3) 0.0151(3) 0.0152(3) 0.0013(3) 0.0017(3) 0.0017(3)
    C13 0.0117(3) 0.0133(3) 0.0168(3) -0.0003(3) 0.0006(3) 0.0035(3)
    C14 0.0120(3) 0.0111(3) 0.0182(3) -0.0006(3) -0.0002(3) 0.0003(3)
    C15 0.0138(3) 0.0127(3) 0.0170(3) -0.0009(3) 0.0023(3) 0.0006(3)
    C16 0.0312(5) 0.0230(4) 0.0216(4) -0.0004(4) 0.0065(4) -0.0058(3)
    C17 0.0156(4) 0.0213(4) 0.0334(5) -0.0034(3) 0.0058(3) 0.0033(4)
    C18 0.0246(5) 0.0164(4) 0.0334(5) -0.0007(3) 0.0092(4) -0.0067(3)
_geom_special_details
;
All e.s.d.'s (except the e.s.d. in the dihedral angle between two l.s. planes)
are estimated using the full covariance matrix. The cell e.s.d.'s are taken
into account individually in the estimation of e.s.d.'s in distances, angles
and torsion angles; correlations between e.s.d.'s in cell parameters are only
used when they are defined by crystal symmetry. An approximate (isotropic)
treatment of cell e.s.d.'s is used for estimating e.s.d.'s involving l.s.
planes.
;
loop_
    _geom_bond_atom_site_label_1
    _geom_bond_atom_site_label_2
    _geom_bond_site_symmetry_2
    _geom_bond_distance
    _geom_bond_publ_flag
    Cl1 C1 . 1.7360(9) ?
    Cl2 C3 . 1.7319(9) ?
    O1 C12 . 1.3655(10) ?
    O1 C16 . 1.4334(12) ?
    O2 C13 . 1.3702(10) ?
    O2 C17 . 1.4252(11) ?
    O3 C14 . 1.3628(10) ?
    O3 C18 . 1.4260(12) ?
    O4 C7 . 1.2252(11) ?
    C1 C2 . 1.3890(12) ?
    C1 C6 . 1.3971(11) ?
    C2 C3 . 1.3896(13) ?
    C2 H2A . 0.9300 ?
    C3 C4 . 1.3874(13) ?
    C4 C5 . 1.3864(13) ?
    C4 H4A . 0.9300 ?
    C5 C6 . 1.3983(12) ?
    C5 H5A . 0.9300 ?
    C6 C7 . 1.5040(12) ?
    C7 C8 . 1.4658(12) ?
    C8 C9 . 1.3444(12) ?
    C8 H8A . 0.9300 ?
    C9 C10 . 1.4635(11) ?
    C9 H9A . 0.9300 ?
    C10 C15 . 1.3992(11) ?
    C10 C11 . 1.4000(12) ?
    C11 C12 . 1.3967(12) ?
    C11 H11A . 0.9300 ?
    C12 C13 . 1.4005(12) ?
    C13 C14 . 1.4034(12) ?
    C14 C15 . 1.3909(11) ?
    C15 H15A . 0.9300 ?
    C16 H16A . 0.9600 ?
    C16 H16B . 0.9600 ?
    C16 H16C . 0.9600 ?
    C17 H17A . 0.9600 ?
    C17 H17B . 0.9600 ?
    C17 H17C . 0.9600 ?
    C18 H18A . 0.9600 ?
    C18 H18B . 0.9600 ?
    C18 H18C . 0.9600 ?
loop_
    _geom_angle_atom_site_label_1
    _geom_angle_atom_site_label_2
    _geom_angle_atom_site_label_3
    _geom_angle_site_symmetry_1
    _geom_angle_site_symmetry_3
    _geom_angle
    _geom_angle_publ_flag
    C12 O1 C16 . . 116.75(7) ?
    C13 O2 C17 . . 114.96(7) ?
    C14 O3 C18 . . 117.06(7) ?
    C2 C1 C6 . . 121.57(8) ?
    C2 C1 Cl1 . . 118.31(6) ?
    C6 C1 Cl1 . . 120.09(6) ?
    C1 C2 C3 . . 118.35(8) ?
    C1 C2 H2A . . 120.8 ?
    C3 C2 H2A . . 120.8 ?
    C4 C3 C2 . . 121.75(8) ?
    C4 C3 Cl2 . . 118.81(7) ?
    C2 C3 Cl2 . . 119.44(7) ?
    C5 C4 C3 . . 118.79(8) ?
    C5 C4 H4A . . 120.6 ?
    C3 C4 H4A . . 120.6 ?
    C4 C5 C6 . . 121.26(8) ?
    C4 C5 H5A . . 119.4 ?
    C6 C5 H5A . . 119.4 ?
    C1 C6 C5 . . 118.26(8) ?
    C1 C6 C7 . . 122.87(7) ?
    C5 C6 C7 . . 118.78(7) ?
    O4 C7 C8 . . 121.76(8) ?
    O4 C7 C6 . . 120.16(8) ?
    C8 C7 C6 . . 118.06(7) ?
    C9 C8 C7 . . 122.88(8) ?
    C9 C8 H8A . . 118.6 ?
    C7 C8 H8A . . 118.6 ?
    C8 C9 C10 . . 124.64(8) ?
    C8 C9 H9A . . 117.7 ?
    C10 C9 H9A . . 117.7 ?
    C15 C10 C11 . . 120.88(7) ?
    C15 C10 C9 . . 121.04(7) ?
    C11 C10 C9 . . 118.03(7) ?
    C12 C11 C10 . . 119.38(8) ?
    C12 C11 H11A . . 120.3 ?
    C10 C11 H11A . . 120.3 ?
    O1 C12 C11 . . 124.07(8) ?
    O1 C12 C13 . . 115.76(7) ?
    C11 C12 C13 . . 120.15(8) ?
    O2 C13 C12 . . 121.69(8) ?
    O2 C13 C14 . . 118.34(7) ?
    C12 C13 C14 . . 119.62(7) ?
    O3 C14 C15 . . 124.64(8) ?
    O3 C14 C13 . . 114.69(7) ?
    C15 C14 C13 . . 120.63(8) ?
    C14 C15 C10 . . 119.16(8) ?
    C14 C15 H15A . . 120.4 ?
    C10 C15 H15A . . 120.4 ?
    O1 C16 H16A . . 109.5 ?
    O1 C16 H16B . . 109.5 ?
    H16A C16 H16B . . 109.5 ?
    O1 C16 H16C . . 109.5 ?
    H16A C16 H16C . . 109.5 ?
    H16B C16 H16C . . 109.5 ?
    O2 C17 H17A . . 109.5 ?
    O2 C17 H17B . . 109.5 ?
    H17A C17 H17B . . 109.5 ?
    O2 C17 H17C . . 109.5 ?
    H17A C17 H17C . . 109.5 ?
    H17B C17 H17C . . 109.5 ?
    O3 C18 H18A . . 109.5 ?
    O3 C18 H18B . . 109.5 ?
    H18A C18 H18B . . 109.5 ?
    O3 C18 H18C . . 109.5 ?
    H18A C18 H18C . . 109.5 ?
    H18B C18 H18C . . 109.5 ?
loop_
    _geom_torsion_atom_site_label_1
    _geom_torsion_atom_site_label_2
    _geom_torsion_atom_site_label_3
    _geom_torsion_atom_site_label_4
    _geom_torsion_site_symmetry_1
    _geom_torsion_site_symmetry_2
    _geom_torsion_site_symmetry_3
    _geom_torsion_site_symmetry_4
    _geom_torsion
    _geom_torsion_publ_flag
    C6 C1 C2 C3 . . . . 0.19(13) ?
    Cl1 C1 C2 C3 . . . . 178.29(7) ?
    C1 C2 C3 C4 . . . . 0.71(14) ?
    C1 C2 C3 Cl2 . . . . -179.40(7) ?
    C2 C3 C4 C5 . . . . -1.43(14) ?
    Cl2 C3 C4 C5 . . . . 178.69(7) ?
    C3 C4 C5 C6 . . . . 1.26(14) ?
    C2 C1 C6 C5 . . . . -0.34(13) ?
    Cl1 C1 C6 C5 . . . . -178.41(7) ?
    C2 C1 C6 C7 . . . . -176.86(8) ?
    Cl1 C1 C6 C7 . . . . 5.07(11) ?
    C4 C5 C6 C1 . . . . -0.39(13) ?
    C4 C5 C6 C7 . . . . 176.27(8) ?
    C1 C6 C7 O4 . . . . 60.07(12) ?
    C5 C6 C7 O4 . . . . -116.43(9) ?
    C1 C6 C7 C8 . . . . -121.77(9) ?
    C5 C6 C7 C8 . . . . 61.73(11) ?
    O4 C7 C8 C9 . . . . -162.01(9) ?
    C6 C7 C8 C9 . . . . 19.86(12) ?
    C7 C8 C9 C10 . . . . 174.62(8) ?
    C8 C9 C10 C15 . . . . 31.54(13) ?
    C8 C9 C10 C11 . . . . -145.86(9) ?
    C15 C10 C11 C12 . . . . -4.30(13) ?
    C9 C10 C11 C12 . . . . 173.10(8) ?
    C16 O1 C12 C11 . . . . 11.64(13) ?
    C16 O1 C12 C13 . . . . -166.60(8) ?
    C10 C11 C12 O1 . . . . -174.04(8) ?
    C10 C11 C12 C13 . . . . 4.13(13) ?
    C17 O2 C13 C12 . . . . -74.72(11) ?
    C17 O2 C13 C14 . . . . 112.08(9) ?
    O1 C12 C13 O2 . . . . 4.53(12) ?
    C11 C12 C13 O2 . . . . -173.79(8) ?
    O1 C12 C13 C14 . . . . 177.64(8) ?
    C11 C12 C13 C14 . . . . -0.67(13) ?
    C18 O3 C14 C15 . . . . -6.18(13) ?
    C18 O3 C14 C13 . . . . 171.48(8) ?
    O2 C13 C14 O3 . . . . -7.14(11) ?
    C12 C13 C14 O3 . . . . 179.52(8) ?
    O2 C13 C14 C15 . . . . 170.62(8) ?
    C12 C13 C14 C15 . . . . -2.72(13) ?
    O3 C14 C15 C10 . . . . -179.90(8) ?
    C13 C14 C15 C10 . . . . 2.57(13) ?
    C11 C10 C15 C14 . . . . 0.95(13) ?
    C9 C10 C15 C14 . . . . -176.36(8) ?
loop_
    _geom_hbond_atom_site_label_D
    _geom_hbond_atom_site_label_H
    _geom_hbond_atom_site_label_A
    _geom_hbond_site_symmetry_A
    _geom_hbond_distance_DH
    _geom_hbond_distance_HA
    _geom_hbond_distance_DA
    _geom_hbond_angle_DHA
    _geom_hbond_publ_flag
    C9 H9A O3 8_755 0.93 2.53 3.3442(11) 147 yes
    C17 H17A Cg1 3_566 0.96 2.60 3.2965(11) 130 yes
_iucr_refine_instructions_details
;
TITL mo_bks55_0m in Pbca (100K)
CELL 0.71073   9.4305  13.9334  25.6417  90.000  90.000  90.000
ZERR    8.00   0.0005   0.0008   0.0014   0.000   0.000   0.000
LATT  1
SYMM 0.5-X, -Y, 0.5+Z
SYMM -X, 0.5+Y, 0.5-Z
SYMM 0.5+X, 0.5-Y, -Z
SFAC C H O CL
UNIT 144 128 32 16
SIZE 0.219 0.393 0.481
L.S. 10
BOND $H
FMAP 2 1 60
ACTA
CONF
OMIT 0 0 18
EQIV $1 3/2-x,-1/2+y,z
HTAB C9 O3_$1
HTAB
PLAN 20
WGHT    0.045800    1.108000
FVAR       0.28126
CL1   4    0.281354    0.217251    0.611803    11.00000    0.02216    0.01837 =
         0.02271   -0.00429   -0.00764   -0.00144
CL2   4    0.685513    0.053651    0.730224    11.00000    0.03293    0.02033 =
         0.02319    0.00501   -0.00281    0.00754
O1    3    0.853624    0.599175    0.481514    11.00000    0.02366    0.01845 =
         0.01841   -0.00069    0.00760   -0.00011
O2    3    0.811500    0.782694    0.513724    11.00000    0.01433    0.01702 =
         0.02285    0.00805    0.00161   -0.00213
O3    3    0.679852    0.822273    0.601441    11.00000    0.01852    0.01082 =
         0.02506   -0.00195    0.00471   -0.00226
O4    3    0.228860    0.409143    0.677973    11.00000    0.01440    0.01859 =
         0.02451   -0.00164    0.00274   -0.00264
C1    1    0.410014    0.227492    0.659901    11.00000    0.01581    0.01424 =
         0.01370   -0.00049   -0.00043   -0.00282
C2    1    0.484277    0.145608    0.674343    11.00000    0.02254    0.01328 =
         0.01727   -0.00056    0.00012   -0.00058
AFIX  43
H2A   2    0.463809    0.086477    0.659298    11.00000   -1.20000
AFIX   0
C3    1    0.589917    0.154241    0.711833    11.00000    0.02174    0.01508 =
         0.01644    0.00353    0.00032    0.00151
C4    1    0.621094    0.241558    0.735175    11.00000    0.02265    0.01854 =
         0.01900    0.00178   -0.00583   -0.00144
AFIX  43
H4A   2    0.690730    0.245758    0.760755    11.00000   -1.20000
AFIX   0
C5    1    0.546554    0.322437    0.719674    11.00000    0.02095    0.01474 =
         0.01840    0.00004   -0.00361   -0.00358
AFIX  43
H5A   2    0.568047    0.381486    0.734621    11.00000   -1.20000
AFIX   0
C6    1    0.439671    0.316921    0.681995    11.00000    0.01485    0.01219 =
         0.01428    0.00110    0.00100   -0.00266
C7    1    0.356476    0.405945    0.669197    11.00000    0.01530    0.01317 =
         0.01462   -0.00111    0.00033   -0.00270
C8    1    0.433342    0.488383    0.647709    11.00000    0.01482    0.01185 =
         0.01925    0.00176    0.00167   -0.00058
AFIX  43
H8A   2    0.391669    0.548754    0.649803    11.00000   -1.20000
AFIX   0
C9    1    0.561447    0.480545    0.625106    11.00000    0.01481    0.01216 =
         0.01669    0.00190    0.00058   -0.00038
AFIX  43
H9A   2    0.605505    0.420849    0.625914    11.00000   -1.20000
AFIX   0
C10   1    0.636489    0.559287    0.599320    11.00000    0.01266    0.01167 =
         0.01682    0.00238    0.00083    0.00015
C11   1    0.720278    0.537472    0.555835    11.00000    0.01438    0.01281 =
         0.01800    0.00169    0.00171    0.00159
AFIX  43
H11A  2    0.735521    0.473937    0.546236    11.00000   -1.20000
AFIX   0
C12   1    0.780764    0.612020    0.527002    11.00000    0.01297    0.01506 =
         0.01525    0.00174    0.00173    0.00135
C13   1    0.765210    0.707269    0.543485    11.00000    0.01171    0.01334 =
         0.01675    0.00349    0.00057   -0.00027
C14   1    0.687272    0.727403    0.588806    11.00000    0.01199    0.01108 =
         0.01821    0.00028   -0.00021   -0.00059
C15   1    0.620422    0.654137    0.616242    11.00000    0.01381    0.01274 =
         0.01696    0.00065    0.00233   -0.00088
AFIX  43
H15A  2    0.565735    0.668015    0.645467    11.00000   -1.20000
AFIX   0
C16   1    0.844450    0.506201    0.457823    11.00000    0.03116    0.02296 =
         0.02159   -0.00577    0.00646   -0.00041
AFIX 137
H16A  2    0.891234    0.507364    0.424578    11.00000   -1.50000
H16B  2    0.746607    0.489306    0.453078    11.00000   -1.50000
H16C  2    0.889364    0.459667    0.479946    11.00000   -1.50000
AFIX   0
C17   1    0.961295    0.796187    0.513223    11.00000    0.01556    0.02128 =
         0.03344    0.00333    0.00585   -0.00342
AFIX 137
H17A  2    0.984852    0.847544    0.489818    11.00000   -1.50000
H17B  2    1.006646    0.738201    0.501791    11.00000   -1.50000
H17C  2    0.993291    0.811902    0.547724    11.00000   -1.50000
AFIX   0
C18   1    0.586102    0.848293    0.642722    11.00000    0.02460    0.01645 =
         0.03343   -0.00670    0.00917   -0.00071
AFIX 137
H18A  2    0.585282    0.916833    0.646527    11.00000   -1.50000
H18B  2    0.617777    0.819379    0.674646    11.00000   -1.50000
H18C  2    0.492134    0.826184    0.634785    11.00000   -1.50000
HKLF 4
REM  mo_bks55_0m in Pbca (100K)
REM R1 =  0.0299 for   5445 Fo > 4sig(Fo)  and  0.0345 for all   6139 data
REM    220 parameters refined using      0 restraints
END
WGHT      0.0458      1.1080
REM Highest difference peak  0.518,  deepest hole -0.219,  1-sigma level  0.053
Q1    1   0.6098  0.1983  0.7207  11.00000  0.05    0.52
Q2    1   0.7802  0.6598  0.5382  11.00000  0.05    0.51
Q3    1   0.4980  0.4833  0.6381  11.00000  0.05    0.49
Q4    1   0.7209  0.7194  0.5611  11.00000  0.05    0.48
Q5    1   0.7511  0.5725  0.5420  11.00000  0.05    0.48
Q6    1   0.6595  0.6865  0.6012  11.00000  0.05    0.46
Q7    1   0.6839  0.5515  0.5802  11.00000  0.05    0.45
Q8    1   0.4002  0.4474  0.6587  11.00000  0.05    0.44
Q9    1   0.4047  0.3589  0.6775  11.00000  0.05    0.43
Q10   1   0.4328  0.2754  0.6644  11.00000  0.05    0.43
Q11   1   0.6204  0.6073  0.6046  11.00000  0.05    0.41
Q12   1   0.5856  0.2788  0.7236  11.00000  0.05    0.41
Q13   1   0.4913  0.3194  0.6996  11.00000  0.05    0.40
Q14   1   0.5251  0.1463  0.6995  11.00000  0.05    0.39
Q15   1   0.4499  0.1844  0.6665  11.00000  0.05    0.38
Q16   1   0.5958  0.5239  0.6144  11.00000  0.05    0.34
Q17   1   0.6850  0.7774  0.5991  11.00000  0.05    0.27
Q18   1   0.3565  0.5439  0.6398  11.00000  0.05    0.24
Q19   1   0.3559  0.2191  0.6416  11.00000  0.05    0.22
Q20   1   0.2835  0.3989  0.6647  11.00000  0.05    0.21
;
