# Supplementary material for: (2E)-1-(2,4-Dichloro­phen­yl)-3-(3,4,5-trimeth­oxy­phen­yl)prop-2-en-1-one
Source: Acta Crystallogr Sect E Struct Rep Online. 2012 Apr 21;68(Pt 5):o1465. doi: 10.1107/S1600536812016339 (PMC3344577; doi:10.1107/S1600536812016339)
Supplement: Supplementary file 2 [file e-68-o1465-Isup2.hkl]

# 
# h,k,l, Fc-squared, Fo-squared, sigma(Fo-squared) and status flag 
# 
data_I
_shelx_title ' mo_bks55_0m in Pbca (100K)' 
_shelx_refln_list_code          4 
_shelx_F_calc_maximum      352.42 
_exptl_crystal_F_000      1520.00 
_reflns_d_resolution_high  0.6586 
 
loop_ 
 _symmetry_equiv_pos_as_xyz 
 'x, y, z' 
 '-x+1/2, -y, z+1/2' 
 '-x, y+1/2, -z+1/2' 
 'x+1/2, -y+1/2, -z' 
 '-x, -y, -z' 
 'x-1/2, y, -z-1/2' 
 'x, -y-1/2, z-1/2' 
 '-x-1/2, y-1/2, z' 
 
_cell_length_a     9.4305 
_cell_length_b    13.9334 
_cell_length_c    25.6417 
_cell_angle_alpha  90.000 
_cell_angle_beta   90.000 
_cell_angle_gamma  90.000 
 
_shelx_F_squared_multiplier     1.000 
 
loop_ 
 _refln_index_h 
 _refln_index_k 
 _refln_index_l 
 _refln_F_squared_calc 
 _refln_F_squared_meas 
 _refln_F_squared_sigma 
 _refln_observed_status 
   2   0   0    52581.14    51021.20   1037.86 o 
   4   0   0        4.35       -1.98      1.98 o 
   6   0   0       24.88       55.66      6.97 o 
   8   0   0     4223.10     3729.80     88.00 o 
  10   0   0      147.86      192.80     15.81 o 
  12   0   0      751.60      820.99     34.77 o 
  14   0   0      475.52      552.20     31.19 o 
   2   1   0     2171.36     2225.94     34.06 o 
   4   1   0       52.11       63.94      3.90 o 
   6   1   0       21.55       17.36      3.35 o 
   8   1   0     1602.42     1574.07     31.29 o 
  10   1   0        3.62       14.19      5.61 o 
  12   1   0       29.12       41.58      7.68 o 
  14   1   0       16.65       27.33      8.42 o 
   0   2   0    21234.79    21834.34    449.40 o 
   2   2   0        7.94        4.07      1.17 o 
   4   2   0     5384.60     5616.48     82.46 o 
   6   2   0     1281.90     1291.99     24.94 o 
   8   2   0        0.76        1.83      3.75 o 
  10   2   0     1530.77     1443.03     32.64 o 
  12   2   0      299.40      291.62     14.61 o 
  14   2   0      454.05      481.88     20.73 o 
   2   3   0     6081.96     6271.87     75.11 o 
   4   3   0    15480.40    15476.44    316.80 o 
   6   3   0     9785.32    10290.30    153.13 o 
   8   3   0     4283.02     3996.41     66.76 o 
  10   3   0      234.78      239.55     12.08 o 
  12   3   0        5.15        6.96      6.04 o 
  14   3   0      195.11      208.31     27.04 o 
   0   4   0    13860.55    13420.43    274.70 o 
   2   4   0     8769.20     8412.43    123.73 o 
   4   4   0      920.38      906.81     15.94 o 
   6   4   0       84.05       62.53      8.12 o 
   8   4   0     3113.49     3122.17     54.64 o 
  10   4   0      116.97      104.28     11.19 o 
  12   4   0       62.43       46.08     12.97 o 
  14   4   0        9.34       -1.14      7.13 o 
   2   5   0     7088.41     6771.87    101.67 o 
   4   5   0     2263.83     2455.64     32.88 o 
   6   5   0        2.49        6.83      2.00 o 
   8   5   0     1605.93     1553.68     56.88 o 
  10   5   0     1246.69     1168.86     40.17 o 
  12   5   0     1500.06     1424.99     35.19 o 
   0   6   0      178.14      108.86      7.97 o 
   2   6   0    33163.18    34195.56    401.88 o 
   4   6   0       13.54        2.85      1.81 o 
   6   6   0     1011.83      978.12     18.80 o 
   8   6   0     1422.51     1366.68     42.41 o 
  10   6   0      289.83      300.86     14.12 o 
  12   6   0      312.46      315.95     16.07 o 
   2   7   0     1146.14     1369.47     21.02 o 
   4   7   0      497.05      477.98     10.19 o 
   6   7   0      439.68      419.40     10.87 o 
   8   7   0      619.59      632.81     27.02 o 
  10   7   0     1041.95     1038.91     27.46 o 
  12   7   0      589.27      597.71     21.73 o 
   0   8   0     4957.06     5458.21     84.54 o 
   2   8   0     2494.96     2718.53     37.64 o 
   4   8   0      727.66      696.07     15.33 o 
   6   8   0     1276.85     1223.40     35.24 o 
   8   8   0     1650.24     1541.53     48.21 o 
  10   8   0       12.29       14.42      6.42 o 
  12   8   0      146.24      135.45     20.65 o 
   2   9   0       72.04       85.80      5.29 o 
   4   9   0      114.98      160.38      6.53 o 
   6   9   0      715.78      630.06     22.24 o 
   8   9   0      209.38      267.70     18.50 o 
  10   9   0      831.92      816.75     24.93 o 
  12   9   0        3.33       -2.11      8.38 o 
   0  10   0      379.26      394.25     12.53 o 
   2  10   0     1326.50     1311.95     29.92 o 
   4  10   0     2955.28     2753.20     64.65 o 
   6  10   0      681.28      683.25     16.79 o 
   8  10   0        0.38        5.82      7.92 o 
  10  10   0     2757.88     2830.78     88.29 o 
  12  10   0      105.51       91.61     16.54 o 
   2  11   0      264.26      276.50      9.32 o 
   4  11   0      661.65      645.17     17.04 o 
   6  11   0      547.99      641.09     26.48 o 
   8  11   0     1177.01     1051.77     41.00 o 
  10  11   0       44.11       23.03     10.80 o 
  12  11   0       44.00       22.94     12.29 o 
   0  12   0      538.63      572.46     17.13 o 
   2  12   0     5914.44     5867.88     77.85 o 
   4  12   0     4859.97     4483.56    125.01 o 
   6  12   0       46.15       55.48      6.02 o 
   8  12   0      330.44      301.98     22.40 o 
  10  12   0      525.78      541.78     31.30 o 
   2  13   0        4.37        5.79      3.59 o 
   4  13   0      547.69      516.49     31.51 o 
   6  13   0      152.80      141.88      8.80 o 
   8  13   0      563.69      550.27     30.25 o 
  10  13   0     2548.13     2584.00     80.68 o 
   0  14   0     1692.31     1663.59     73.40 o 
   2  14   0      414.51      439.95     15.53 o 
   4  14   0      653.14      686.58     42.44 o 
   6  14   0      206.63      236.23     12.79 o 
   8  14   0       28.72       35.15     11.92 o 
  10  14   0      714.04      755.40     39.00 o 
   2  15   0     1248.28     1190.98     23.07 o 
   4  15   0      786.79      816.69     22.19 o 
   6  15   0      486.98      460.21     15.66 o 
   8  15   0      465.35      440.16     29.54 o 
  10  15   0      255.23      283.28     24.98 o 
   0  16   0     3705.20     3836.47     93.70 o 
   2  16   0     1310.35     1346.70     25.67 o 
   4  16   0      394.59      402.28     15.62 o 
   6  16   0      859.04      921.43     23.85 o 
   8  16   0      454.93      501.89     32.13 o 
   2  17   0       48.03       55.67      8.70 o 
   4  17   0        1.41        7.09      5.58 o 
   6  17   0       18.52       12.95     11.34 o 
   8  17   0      713.45      733.96     39.80 o 
   0  18   0     4578.47     4550.04    110.16 o 
   2  18   0     3215.98     3259.54     85.79 o 
   4  18   0       18.14        8.93      5.11 o 
   6  18   0      297.56      340.42     28.05 o 
   2  19   0      216.73      236.07     12.84 o 
   4  19   0       64.35       64.08      8.27 o 
   6  19   0        5.03       -7.28     10.61 o 
   0  20   0      401.64      433.95     24.47 o 
   2  20   0        5.42       13.91      8.51 o 
   4  20   0      476.19      475.58     27.26 o 
   1   1   1      238.31      236.41      7.24 o 
   2   1   1     5444.53     5362.47     63.64 o 
   3   1   1     5655.96     5576.48     57.89 o 
   4   1   1     2384.84     2287.40     22.86 o 
   5   1   1     1641.42     1618.80     20.05 o 
   6   1   1       36.25       18.86      2.39 o 
   7   1   1       96.86       85.11      5.28 o 
   8   1   1       45.09       38.25      3.77 o 
   9   1   1      150.94      130.57      6.54 o 
  10   1   1     3047.43     2912.65     37.89 o 
  11   1   1      108.55       94.83      8.70 o 
  12   1   1      535.03      563.91     14.44 o 
  13   1   1      154.05      145.27      8.98 o 
  14   1   1       41.08       62.29      7.19 o 
   0   2   1      879.77      915.44     21.39 o 
   1   2   1     9150.54     9664.16     95.31 o 
   2   2   1     2069.49     2041.04     25.41 o 
   3   2   1      454.70      459.24      6.07 o 
   4   2   1        1.50       10.81      4.57 o 
   5   2   1     1628.22     1627.48     23.49 o 
   6   2   1      913.35     1000.42     14.62 o 
   7   2   1     1592.50     1726.05     22.96 o 
   8   2   1       25.09       33.54      3.67 o 
   9   2   1     1120.50     1071.46     17.76 o 
  10   2   1     1942.69     1848.27     27.03 o 
  11   2   1       78.27       82.67      6.30 o 
  12   2   1       14.76        8.71      4.26 o 
  13   2   1      421.63      411.66     13.03 o 
  14   2   1       23.22       37.95      6.33 o 
   1   3   1      833.85      924.10     10.23 o 
   2   3   1        1.76        5.26      1.10 o 
   3   3   1      915.54     1009.02     12.56 o 
   4   3   1     1782.88     1845.27     18.91 o 
   5   3   1      737.76      807.38     15.04 o 
   6   3   1     2198.07     2143.93     30.81 o 
   7   3   1     3496.90     3608.29     42.29 o 
   8   3   1       22.25       38.84      6.78 o 
   9   3   1     1284.62     1280.74     21.09 o 
  10   3   1      381.34      363.21     10.37 o 
  11   3   1      217.37      204.81      8.59 o 
  12   3   1      174.55      171.29      8.88 o 
  13   3   1     1223.04     1175.99     22.60 o 
  14   3   1       21.92       26.45      6.88 o 
   0   4   1     1018.26      995.02     14.90 o 
   1   4   1    36949.80    36999.21    309.83 o 
   2   4   1      158.35      167.38      4.93 o 
   3   4   1     2053.65     1991.87     20.84 o 
   4   4   1      538.77      518.54     12.06 o 
   5   4   1      276.76      293.62      6.06 o 
   6   4   1     4993.73     5129.67     64.13 o 
   7   4   1     1589.36     1612.45     22.31 o 
   8   4   1     4571.77     4434.75     51.87 o 
   9   4   1       11.35        6.03      3.34 o 
  10   4   1        4.41        5.22      3.51 o 
  11   4   1      287.56      291.64      9.87 o 
  12   4   1        0.44       -2.92      3.89 o 
  13   4   1      189.88      179.40     11.50 o 
  14   4   1      356.33      403.52     18.05 o 
   1   5   1     4323.15     4659.61     37.87 o 
   2   5   1      569.69      522.63      8.44 o 
   3   5   1     1078.21     1068.24     14.31 o 
   4   5   1      752.93      810.39     13.93 o 
   5   5   1       17.95       41.27      2.11 o 
   6   5   1      331.14      367.03      8.21 o 
   7   5   1       89.87       92.90      9.33 o 
   8   5   1       89.07       91.60      5.66 o 
   9   5   1     1069.42     1024.53     17.88 o 
  10   5   1      177.16      186.17      8.00 o 
  11   5   1        0.65        5.33      3.88 o 
  12   5   1        1.78        4.55      5.15 o 
  13   5   1      311.61      291.16     11.33 o 
   0   6   1    16121.20    15779.98    187.60 o 
   1   6   1     7684.81     7287.22     58.27 o 
   2   6   1    23279.27    23923.17    218.56 o 
   3   6   1      204.67      170.09      4.35 o 
   4   6   1        7.73        4.09      2.83 o 
   5   6   1      157.20      136.03      3.56 o 
   6   6   1      222.28      218.97      4.52 o 
   7   6   1      262.33      281.56     11.52 o 
   8   6   1       90.89       86.96      6.50 o 
   9   6   1      127.86      140.71      9.03 o 
  10   6   1      652.81      647.25     14.45 o 
  11   6   1      365.17      359.76     11.22 o 
  12   6   1       17.64       23.99      5.19 o 
  13   6   1      158.49      169.99     10.58 o 
   1   7   1      514.58      514.57      6.85 o 
   2   7   1      111.43      116.46      3.58 o 
   3   7   1       14.79       47.53      2.84 o 
   4   7   1      476.83      511.25      7.55 o 
   5   7   1        1.00        1.67      1.55 o 
   6   7   1      317.53      333.38      6.59 o 
   7   7   1     2667.96     2586.55     50.41 o 
   8   7   1     3584.02     3462.25     61.51 o 
   9   7   1     1891.77     1918.02     35.17 o 
  10   7   1       71.90       76.68      6.27 o 
  11   7   1      927.88      892.33     33.14 o 
  12   7   1      458.20      448.93     13.44 o 
  13   7   1      557.27      556.74     16.12 o 
   0   8   1       17.61       18.43      2.55 o 
   1   8   1      479.19      410.10      5.94 o 
   2   8   1       64.91       56.26      3.66 o 
   3   8   1      332.73      231.06      5.71 o 
   4   8   1      469.53      481.74      7.62 o 
   5   8   1      596.39      529.46      9.42 o 
   6   8   1     1711.80     1632.16     21.06 o 
   7   8   1        0.04        0.75      2.55 o 
   8   8   1      821.37      750.16     21.55 o 
   9   8   1      492.85      487.30     14.59 o 
  10   8   1       15.56       18.54      4.60 o 
  11   8   1      846.29      852.62     18.61 o 
  12   8   1       39.10       40.97      6.80 o 
  13   8   1      123.83      110.76     10.09 o 
   1   9   1       83.84       54.92      2.69 o 
   2   9   1     5278.34     5456.25     54.90 o 
   3   9   1     1139.74     1176.13     15.90 o 
   4   9   1     5874.83     5570.88     50.94 o 
   5   9   1        0.31       -0.34      2.01 o 
   6   9   1     4438.89     4224.13     48.13 o 
   7   9   1      111.15      102.98      9.50 o 
   8   9   1     1767.71     1772.37     38.47 o 
   9   9   1     3422.13     3281.42     62.11 o 
  10   9   1     1149.97     1054.57     20.46 o 
  11   9   1     3405.45     3341.62     63.23 o 
  12   9   1      334.73      359.13     14.39 o 
   0  10   1     7094.71     6788.27     84.48 o 
   1  10   1      542.17      531.03     11.53 o 
   2  10   1     1174.56     1258.02     17.24 o 
   3  10   1       18.04        5.12      1.82 o 
   4  10   1      685.18      676.64     11.26 o 
   5  10   1      396.68      363.75      9.69 o 
   6  10   1      121.53       90.75      4.54 o 
   7  10   1      117.77      113.78      6.21 o 
   8  10   1        0.23        2.69      4.95 o 
   9  10   1        2.29        7.93      5.74 o 
  10  10   1        9.63        6.60      7.68 o 
  11  10   1       41.91       47.96     11.68 o 
  12  10   1       28.66       39.56     12.44 o 
   1  11   1        0.03        4.86      2.38 o 
   2  11   1       29.80       30.32      3.00 o 
   3  11   1     3290.82     3245.55     32.75 o 
   4  11   1      203.85      174.38      6.22 o 
   5  11   1      489.18      472.49      9.98 o 
   6  11   1        0.06        0.94      2.42 o 
   7  11   1      988.28      946.24     18.64 o 
   8  11   1      127.06      127.73     11.07 o 
   9  11   1      191.42      196.41     18.39 o 
  10  11   1      117.07      143.92     16.08 o 
  11  11   1       87.94      103.45     11.81 o 
  12  11   1      152.12      168.82     19.93 o 
   0  12   1    27878.63    26326.60    271.75 o 
   1  12   1     1404.99     1344.96     14.51 o 
   2  12   1      388.39      407.37      8.33 o 
   3  12   1      414.35      389.53     18.26 o 
   4  12   1       23.15       10.66      3.03 o 
   5  12   1      474.22      413.71      9.63 o 
   6  12   1       19.80       40.84      3.88 o 
   7  12   1      200.00      175.16      8.06 o 
   8  12   1      731.11      682.67     25.39 o 
   9  12   1        0.07       -3.25      7.17 o 
  10  12   1        8.97        8.08      6.97 o 
  11  12   1        3.76        3.69      6.88 o 
   1  13   1      138.59      127.56      4.57 o 
   2  13   1      329.09      313.14      8.13 o 
   3  13   1      500.17      427.41     10.32 o 
   4  13   1     1287.99     1258.63     19.82 o 
   5  13   1       31.56       38.28      4.08 o 
   6  13   1      399.52      366.68      9.09 o 
   7  13   1      211.97      208.43      8.87 o 
   8  13   1       19.71       19.18      7.12 o 
   9  13   1       83.18       72.68     13.87 o 
  10  13   1       27.43       28.29      8.54 o 
  11  13   1       98.60      112.60     12.95 o 
   0  14   1     1965.62     2043.09     29.11 o 
   1  14   1       31.20       34.39      3.14 o 
   2  14   1     1105.94     1031.99     15.93 o 
   3  14   1      172.63      152.97      6.96 o 
   4  14   1       33.49       41.42      5.13 o 
   5  14   1      375.62      331.13     16.19 o 
   6  14   1      526.79      577.24     12.07 o 
   7  14   1       93.73       96.31     11.22 o 
   8  14   1      525.92      508.06     21.18 o 
   9  14   1       75.85       77.36     11.34 o 
  10  14   1      193.95      201.84     16.22 o 
   1  15   1      138.32      128.08      5.34 o 
   2  15   1        3.34        9.54      3.59 o 
   3  15   1       18.36       11.53      3.60 o 
   4  15   1       13.10       11.10      3.64 o 
   5  15   1      199.74      203.06      7.82 o 
   6  15   1     1058.33     1064.86     18.08 o 
   7  15   1       48.95       51.63      9.22 o 
   8  15   1      375.89      411.08     20.11 o 
   9  15   1       37.85       31.65     10.32 o 
  10  15   1       12.39        7.98      7.71 o 
   0  16   1     1073.37     1072.30     22.21 o 
   1  16   1      195.16      209.64      6.94 o 
   2  16   1      340.50      348.92      8.50 o 
   3  16   1        0.17        6.35      3.37 o 
   4  16   1      425.62      429.41     11.37 o 
   5  16   1       65.02       51.64      4.96 o 
   6  16   1        0.34       -1.51      4.32 o 
   7  16   1      162.88      175.36     15.38 o 
   8  16   1      306.04      338.09     19.00 o 
   9  16   1        0.00       -4.24      7.00 o 
   1  17   1        6.46        7.50      3.69 o 
   2  17   1      237.03      225.74      7.91 o 
   3  17   1       73.73       78.64      6.20 o 
   4  17   1     1127.13     1078.77     19.62 o 
   5  17   1       30.44       28.12      4.72 o 
   6  17   1     1027.95     1012.42     22.75 o 
   7  17   1        6.12        8.68      7.66 o 
   8  17   1       62.08       82.52     12.13 o 
   0  18   1     1313.32     1304.97     30.54 o 
   1  18   1       98.25      110.46      7.04 o 
   2  18   1      128.44      136.73      6.99 o 
   3  18   1       19.71       18.15      4.69 o 
   4  18   1      190.90      203.24      8.06 o 
   5  18   1      102.18      108.05      6.99 o 
   6  18   1       24.40       25.81      9.12 o 
   7  18   1      224.28      230.86     22.80 o 
   1  19   1       31.49       40.59      5.39 o 
   2  19   1      120.68      108.82      7.08 o 
   3  19   1       60.35       50.50      5.71 o 
   4  19   1        3.10        4.21      3.87 o 
   5  19   1      181.11      203.41      9.58 o 
   6  19   1      142.29      153.11     17.15 o 
   0  20   1      725.15      760.73     23.02 o 
   1  20   1       91.84       85.71      7.87 o 
   2  20   1      783.21      824.08     26.66 o 
   3  20   1      188.69      187.97      8.71 o 
   4  20   1       76.73       87.40      6.66 o 
   1  21   1       65.55       73.97      6.71 o 
   2   0   2    23383.43    24441.13    501.23 o 
   3   0   2     5479.15     5333.92     64.00 o 
   4   0   2     2392.61     2726.97     34.32 o 
   5   0   2     5862.51     6285.51     94.49 o 
   6   0   2     1152.48     1405.26     26.28 o 
   7   0   2      926.13      938.14     32.66 o 
   8   0   2      884.70      832.97     19.99 o 
   9   0   2      484.42      476.06     15.22 o 
  10   0   2      303.98      293.11     12.83 o 
  11   0   2       26.27       28.96      8.18 o 
  12   0   2      239.96      226.25     13.33 o 
  13   0   2      310.18      340.51     16.84 o 
  14   0   2       76.36       69.49     10.44 o 
   1   1   2     3903.56     3834.28    351.69 o 
   2   1   2       11.47       10.80      1.58 o 
   3   1   2     2672.82     3123.15     36.11 o 
   4   1   2      233.57      223.58     10.11 o 
   5   1   2     1367.39     1199.66     16.82 o 
   6   1   2      222.38      297.70      6.71 o 
   7   1   2     3842.90     4132.30     47.14 o 
   8   1   2      377.79      352.62      8.67 o 
   9   1   2     1306.19     1316.98     20.35 o 
  10   1   2       18.08       19.86      4.02 o 
  11   1   2     1118.06     1137.57     28.74 o 
  12   1   2      135.00      138.56      8.22 o 
  13   1   2      607.80      627.73     15.77 o 
  14   1   2       78.14       69.57      7.37 o 
   0   2   2     3635.78     3573.42     76.01 o 
   1   2   2      735.55      716.48      7.65 o 
   2   2   2    12001.39    12718.16    149.34 o 
   3   2   2     2245.16     2056.36     26.96 o 
   4   2   2     6509.60     6683.72     63.49 o 
   5   2   2     3586.59     3755.73     36.99 o 
   6   2   2     2745.24     3034.46     31.69 o 
   7   2   2      440.47      450.30     11.08 o 
   8   2   2     3220.61     3061.01     37.46 o 
   9   2   2       53.39       59.65      4.92 o 
  10   2   2      435.07      461.89     14.46 o 
  11   2   2      270.86      269.91      9.49 o 
  12   2   2       12.64        8.50      4.36 o 
  13   2   2      696.22      688.82     16.66 o 
  14   2   2      411.46      437.09     17.21 o 
   1   3   2     1220.24     1383.84     12.94 o 
   2   3   2      360.92      360.12      4.91 o 
   3   3   2     2162.07     2530.80     27.81 o 
   4   3   2     1711.13     1698.41     20.34 o 
   5   3   2       71.39       52.96      2.20 o 
   6   3   2     5855.15     5889.87     56.96 o 
   7   3   2     2737.36     2627.12     32.36 o 
   8   3   2      378.36      354.76      9.03 o 
   9   3   2     3841.00     3820.42     46.46 o 
  10   3   2      623.76      584.92     13.10 o 
  11   3   2     1749.78     1768.72     27.20 o 
  12   3   2      404.84      431.92     12.53 o 
  13   3   2      551.66      579.14     15.29 o 
  14   3   2        0.52       -3.72      4.58 o 
   0   4   2     7122.78     7019.83     73.05 o 
   1   4   2     2568.22     2659.53     23.68 o 
   2   4   2      110.18      109.60      4.33 o 
   3   4   2     1563.15     1784.09     24.82 o 
   4   4   2     3630.30     3868.60     37.50 o 
   5   4   2      386.15      369.12      7.79 o 
   6   4   2       44.80       35.26      2.72 o 
   7   4   2     1394.42     1432.58     23.72 o 
   8   4   2       91.28       93.92      5.65 o 
   9   4   2      829.12      731.98     14.33 o 
  10   4   2        0.96        1.53      3.39 o 
  11   4   2       55.05       47.99      5.39 o 
  12   4   2       23.16       21.26      4.84 o 
  13   4   2       19.59       18.23      5.20 o 
  14   4   2       19.14       19.60      7.09 o 
   1   5   2     2214.43     2257.55     19.85 o 
   2   5   2     4054.40     4207.64     34.54 o 
   3   5   2     2923.80     2731.20     32.02 o 
   4   5   2     7346.45     7296.99     62.91 o 
   5   5   2      108.63      156.95      4.81 o 
   6   5   2     1059.39     1099.55     17.73 o 
   7   5   2     1510.72     1514.51     23.17 o 
   8   5   2       52.18       53.37      7.81 o 
   9   5   2       40.80       48.41      4.78 o 
  10   5   2       80.73       65.37      5.63 o 
  11   5   2       70.43       83.96      6.56 o 
  12   5   2       33.13       36.47      5.35 o 
  13   5   2        0.10       -0.31      4.39 o 
   0   6   2       51.32       16.44      2.74 o 
   1   6   2     8356.75     8508.67     63.20 o 
   2   6   2     5234.56     5783.52     46.99 o 
   3   6   2       33.62       30.02      2.51 o 
   4   6   2       19.27       29.84      2.01 o 
   5   6   2      172.72      178.81      4.07 o 
   6   6   2      251.34      220.77      6.78 o 
   7   6   2      797.21      819.21     17.74 o 
   8   6   2      129.67      135.42     11.67 o 
   9   6   2       12.19       16.44      4.26 o 
  10   6   2       62.43       58.29      5.49 o 
  11   6   2       12.33        9.81      4.14 o 
  12   6   2        1.42       -0.61      4.11 o 
  13   6   2        3.09        1.89      4.73 o 
   1   7   2        1.92        1.36      1.29 o 
   2   7   2     5122.18     5191.71     43.02 o 
   3   7   2     3439.96     3892.20     33.29 o 
   4   7   2     4884.30     5045.58     45.49 o 
   5   7   2       10.00       16.22      2.77 o 
   6   7   2      278.60      285.10      8.12 o 
   7   7   2      783.04      813.28     28.72 o 
   8   7   2       77.60       58.98      5.94 o 
   9   7   2      813.00      773.22     36.62 o 
  10   7   2      106.39      119.56      7.45 o 
  11   7   2        0.43        0.33      4.15 o 
  12   7   2       13.05       11.87      4.85 o 
  13   7   2        0.03        9.40      5.63 o 
   0   8   2     3367.32     3315.82     38.82 o 
   1   8   2     2539.90     2859.59     25.76 o 
   2   8   2     2051.64     1715.71     16.96 o 
   3   8   2       30.18       16.43      1.54 o 
   4   8   2       14.28       22.61      2.42 o 
   5   8   2      756.36      774.67     11.11 o 
   6   8   2     1026.87     1020.38     32.37 o 
   7   8   2      216.08      209.17     10.87 o 
   8   8   2     2014.14     1980.24     40.81 o 
   9   8   2       41.40       43.00      5.91 o 
  10   8   2       13.48       19.33      4.61 o 
  11   8   2        3.71        3.59      4.32 o 
  12   8   2        0.18       -4.75      4.75 o 
  13   8   2       66.43       77.14      8.85 o 
   1   9   2       59.13       60.18      3.13 o 
   2   9   2     2489.22     2430.34     25.17 o 
   3   9   2      366.78      380.73      9.76 o 
   4   9   2       44.17       46.59      3.91 o 
   5   9   2        4.75        4.50      2.56 o 
   6   9   2      103.12       78.73      3.96 o 
   7   9   2       14.08       18.46      3.61 o 
   8   9   2       29.32       39.42      6.89 o 
   9   9   2      188.28      184.50     10.21 o 
  10   9   2       16.13       15.64      5.22 o 
  11   9   2      221.07      262.58     12.61 o 
  12   9   2       28.60       28.42      6.78 o 
   0  10   2    16529.37    15788.06    147.53 o 
   1  10   2     9054.80     8571.51    115.77 o 
   2  10   2     1520.89     1502.54     19.53 o 
   3  10   2      146.52      108.20      4.36 o 
   4  10   2      251.05      254.10      6.85 o 
   5  10   2      149.03      118.62      5.12 o 
   6  10   2     1494.21     1444.67     20.98 o 
   7  10   2      320.82      266.94     10.75 o 
   8  10   2      453.78      452.75     17.53 o 
   9  10   2       10.58       20.45     12.01 o 
  10  10   2      264.24      275.33     30.69 o 
  11  10   2        2.62        4.27      5.81 o 
  12  10   2       14.57        8.79      5.99 o 
   1  11   2     1875.01     1886.88     19.53 o 
   2  11   2     5398.84     5123.23     48.24 o 
   3  11   2      874.45      779.93     12.44 o 
   4  11   2      898.20      871.79     14.60 o 
   5  11   2        0.14        3.57      2.91 o 
   6  11   2      453.54      487.76      9.85 o 
   7  11   2     1209.89     1156.75     21.63 o 
   8  11   2        1.29        3.81      5.33 o 
   9  11   2      120.41      115.31     11.55 o 
  10  11   2       24.93       14.09      7.27 o 
  11  11   2      624.58      617.51     23.56 o 
  12  11   2        1.67        6.03      7.18 o 
   0  12   2     2580.60     2526.61     32.90 o 
   1  12   2       33.84       30.47      3.01 o 
   2  12   2       12.18        9.57      2.62 o 
   3  12   2        0.96       -1.24      2.33 o 
   4  12   2     1208.59     1156.82     18.16 o 
   5  12   2       19.86       20.23      3.30 o 
   6  12   2     1964.94     1908.42     25.92 o 
   7  12   2       49.76       51.53      5.39 o 
   8  12   2      138.63      136.68     12.24 o 
   9  12   2      197.38      178.15     14.10 o 
  10  12   2        2.40       -1.70      6.56 o 
  11  12   2      319.87      309.58     17.72 o 
   1  13   2      103.50       84.23      4.07 o 
   2  13   2      813.81      848.71     14.02 o 
   3  13   2     1560.63     1526.29     22.77 o 
   4  13   2     1551.75     1573.51     23.28 o 
   5  13   2     4791.89     4347.24     51.80 o 
   6  13   2       80.92       73.57      5.85 o 
   7  13   2      788.82      801.80     17.85 o 
   8  13   2       49.01       59.01      9.46 o 
   9  13   2     1475.76     1526.06     39.43 o 
  10  13   2      358.53      392.70     19.54 o 
  11  13   2       32.59       39.79     11.99 o 
   0  14   2      489.65      506.56     12.12 o 
   1  14   2     1602.95     1568.55     18.88 o 
   2  14   2        4.72        2.94      2.61 o 
   3  14   2     1735.30     1593.04     24.07 o 
   4  14   2       16.75       15.41      3.61 o 
   5  14   2      559.76      524.75     11.62 o 
   6  14   2       28.92       26.96      5.12 o 
   7  14   2      210.04      192.81      9.36 o 
   8  14   2       68.88       56.40     11.41 o 
   9  14   2      116.90      116.22     12.74 o 
  10  14   2      257.86      287.25     18.32 o 
   1  15   2      374.56      377.58      8.03 o 
   2  15   2     1731.60     1737.53     21.16 o 
   3  15   2       97.44       95.94      6.17 o 
   4  15   2      922.86      936.59     17.08 o 
   5  15   2      686.60      707.61     14.21 o 
   6  15   2      125.18      105.91      7.84 o 
   7  15   2      450.53      429.26     13.32 o 
   8  15   2      646.50      654.49     25.16 o 
   9  15   2      103.12      100.41     12.28 o 
  10  15   2      153.35      146.32     14.66 o 
   0  16   2     1382.07     1455.14     27.00 o 
   1  16   2     1326.86     1260.23     18.59 o 
   2  16   2      639.17      652.70     11.68 o 
   3  16   2     1737.41     1771.59     31.18 o 
   4  16   2      111.07      115.50      9.68 o 
   5  16   2        4.91        5.39      3.61 o 
   6  16   2      160.41      161.59     10.99 o 
   7  16   2        0.02       -6.18      6.18 o 
   8  16   2      556.65      518.21     22.96 o 
   9  16   2      167.37      165.87     15.53 o 
   1  17   2      160.30      177.29      7.16 o 
   2  17   2       21.55       21.67      4.10 o 
   3  17   2      541.14      541.51     10.96 o 
   4  17   2        4.13       -1.34      3.76 o 
   5  17   2      570.39      546.40     12.90 o 
   6  17   2      267.66      284.15     20.13 o 
   7  17   2       16.75       21.79      8.52 o 
   8  17   2        1.92       -0.38      7.36 o 
   0  18   2       22.43       33.33      7.02 o 
   1  18   2       11.17       -3.32      4.62 o 
   2  18   2       21.73       34.31      4.61 o 
   3  18   2       26.77       24.45      4.33 o 
   4  18   2        0.09       -1.46      3.45 o 
   5  18   2      604.22      626.44     17.91 o 
   6  18   2        0.28        0.47      4.90 o 
   7  18   2      262.52      261.17     19.54 o 
   1  19   2       78.82       81.12      6.48 o 
   2  19   2        0.02        3.74      4.11 o 
   3  19   2       18.34       17.30      4.31 o 
   4  19   2        8.04        6.31      3.95 o 
   5  19   2       23.43       27.41      6.12 o 
   6  19   2        7.72       32.03     12.98 o 
   0  20   2      285.88      293.07     14.59 o 
   1  20   2       73.31       77.73      6.58 o 
   2  20   2      419.15      433.91     12.16 o 
   3  20   2        9.95       16.35      4.87 o 
   4  20   2        8.86        6.82      4.20 o 
   1  21   2       14.47       24.93      5.34 o 
   1   1   3     4046.23     4170.02     42.52 o 
   2   1   3    32201.05    33057.20    254.82 o 
   3   1   3     1028.24     1036.85     10.44 o 
   4   1   3     8148.31     8107.34     68.68 o 
   5   1   3     6288.19     6589.34     52.60 o 
   6   1   3       83.46       62.00      3.65 o 
   7   1   3     1500.20     1519.10     20.69 o 
   8   1   3        9.28        8.85      2.83 o 
   9   1   3     1327.65     1238.62     22.07 o 
  10   1   3        8.22       10.97      4.38 o 
  11   1   3      942.59      932.97     17.84 o 
  12   1   3        1.82        3.70      4.13 o 
  13   1   3      121.12      137.63      8.68 o 
  14   1   3      105.81      120.64      8.76 o 
   0   2   3        0.18       -1.49      1.49 o 
   1   2   3        1.40       -1.26      1.26 o 
   2   2   3      513.42      604.26      7.17 o 
   3   2   3        9.90       30.34      2.14 o 
   4   2   3     2477.82     2501.75     24.73 o 
   5   2   3       54.60       45.76      3.67 o 
   6   2   3     3019.09     3056.68     28.70 o 
   7   2   3       22.43       23.59      3.44 o 
   8   2   3     2191.42     2166.74     35.33 o 
   9   2   3        3.34        7.64      4.23 o 
  10   2   3      310.09      315.02      9.56 o 
  11   2   3       28.80       26.71      4.71 o 
  12   2   3      998.69      965.51     19.15 o 
  13   2   3       27.36       36.87      5.88 o 
  14   2   3      298.37      313.88     12.11 o 
   1   3   3    18250.03    18156.20    139.73 o 
   2   3   3     3306.16     3191.08     30.61 o 
   3   3   3      300.16      396.83      7.67 o 
   4   3   3     2360.73     2470.17     25.11 o 
   5   3   3       12.63       21.00      1.62 o 
   6   3   3      842.22      941.21     17.74 o 
   7   3   3      429.23      378.23      6.86 o 
   8   3   3     1301.82     1214.20     18.65 o 
   9   3   3        2.23        1.04      3.04 o 
  10   3   3      586.34      616.11     13.55 o 
  11   3   3      509.40      472.89     14.23 o 
  12   3   3        2.35        3.62      4.18 o 
  13   3   3       47.56       54.73      6.49 o 
  14   3   3       10.87        1.34      4.86 o 
   0   4   3    13793.97    13320.61    341.10 o 
   1   4   3     5238.34     5324.48     39.71 o 
   2   4   3     4448.31     4193.44     36.58 o 
   3   4   3     6644.47     6888.70     54.40 o 
   4   4   3     1826.64     1849.77     19.85 o 
   5   4   3      142.43      175.54      4.34 o 
   6   4   3        0.15        3.94      2.22 o 
   7   4   3      484.87      550.22      9.75 o 
   8   4   3     1481.61     1469.97     21.70 o 
   9   4   3        1.86        7.40      3.26 o 
  10   4   3       70.35       62.93      5.53 o 
  11   4   3        0.18       -1.86      4.13 o 
  12   4   3      130.47      134.39      8.23 o 
  13   4   3       57.11       51.51      8.50 o 
  14   4   3       11.43        6.65      6.13 o 
   1   5   3      595.78      557.75      6.71 o 
   2   5   3     1399.82     1539.40     13.11 o 
   3   5   3    10193.91    11415.02     96.27 o 
   4   5   3      802.61      821.34      9.22 o 
   5   5   3     1392.73     1444.14     16.94 o 
   6   5   3     1942.58     1971.27     28.37 o 
   7   5   3      585.05      560.03     12.81 o 
   8   5   3     1804.48     1785.53     29.29 o 
   9   5   3      475.94      468.29     11.37 o 
  10   5   3      546.14      532.92     12.73 o 
  11   5   3        0.73        0.95      3.66 o 
  12   5   3      116.26      110.37      7.68 o 
  13   5   3       95.45      123.63      8.59 o 
   0   6   3      712.15      915.72     13.02 o 
   1   6   3       28.80       39.87      3.49 o 
   2   6   3     1396.42     1530.22     14.63 o 
   3   6   3     1368.71     1416.26     13.83 o 
   4   6   3     2264.96     2476.33     23.77 o 
   5   6   3      800.33      811.83     12.83 o 
   6   6   3     3352.35     3310.99     44.54 o 
   7   6   3     4111.22     4060.83     53.65 o 
   8   6   3     1451.91     1448.66     25.58 o 
   9   6   3       39.94       53.91      5.06 o 
  10   6   3       12.66       16.98      4.06 o 
  11   6   3       33.90       43.89      6.49 o 
  12   6   3      202.38      178.69      9.46 o 
  13   6   3       24.41       29.22      6.59 o 
   1   7   3     1229.49     1238.25     13.01 o 
   2   7   3     5195.81     5242.20     43.43 o 
   3   7   3     3362.22     3447.23     27.55 o 
   4   7   3     8468.93     8955.64     85.08 o 
   5   7   3     2518.43     2447.70     26.10 o 
   6   7   3     4764.30     4665.68     60.99 o 
   7   7   3     3840.54     3815.49     59.83 o 
   8   7   3      470.37      442.71     17.81 o 
   9   7   3        2.12        3.98      4.04 o 
  10   7   3       35.66       44.52      5.20 o 
  11   7   3      103.35       99.62      7.31 o 
  12   7   3       55.79       50.76      7.32 o 
  13   7   3      114.13      110.10      9.69 o 
   0   8   3    13288.71    13716.37    143.10 o 
   1   8   3      187.00      218.88      5.00 o 
   2   8   3     6078.17     5785.41     57.03 o 
   3   8   3       24.93       46.11      2.13 o 
   4   8   3     2087.31     2169.64     27.28 o 
   5   8   3       13.86        8.11      1.84 o 
   6   8   3      153.61      151.61      6.69 o 
   7   8   3     1431.51     1425.18     23.61 o 
   8   8   3     1530.90     1496.90     33.52 o 
   9   8   3      136.17      147.81      9.30 o 
  10   8   3      326.04      331.22     10.99 o 
  11   8   3        9.40        4.89      5.07 o 
  12   8   3      196.74      187.44     14.67 o 
  13   8   3       28.43       23.47      7.59 o 
   1   9   3      232.64      286.46      6.14 o 
   2   9   3        3.64        9.19      1.80 o 
   3   9   3      409.21      347.68      6.56 o 
   4   9   3       54.17       66.23      4.10 o 
   5   9   3        1.16        0.08      1.94 o 
   6   9   3      771.45      733.10     15.26 o 
   7   9   3      508.52      443.54     11.68 o 
   8   9   3       13.40       18.89      8.10 o 
   9   9   3      301.97      308.61     14.75 o 
  10   9   3       46.17       74.57      9.85 o 
  11   9   3       48.91       50.95      7.18 o 
  12   9   3       12.39       22.98      6.34 o 
   0  10   3     3646.20     3724.29     39.29 o 
   1  10   3     2202.69     2054.79     22.60 o 
   2  10   3     9779.30     9671.93     84.92 o 
   3  10   3      254.83      287.43      6.75 o 
   4  10   3     2081.75     1900.41     22.69 o 
   5  10   3     1301.11     1189.51     17.38 o 
   6  10   3       29.33       12.94      3.61 o 
   7  10   3      982.30      945.24     18.60 o 
   8  10   3      285.41      283.03     14.17 o 
   9  10   3        4.98       10.24      5.82 o 
  10  10   3     1435.52     1380.81     35.41 o 
  11  10   3        1.00        1.20      5.46 o 
  12  10   3        4.58        1.38      5.66 o 
   1  11   3     6727.41     6522.68     55.07 o 
   2  11   3     6386.71     6249.46     57.51 o 
   3  11   3     1203.16     1144.32     16.06 o 
   4  11   3     6654.48     6698.19     68.91 o 
   5  11   3       60.60      114.04      5.27 o 
   6  11   3     3551.02     3480.72     50.03 o 
   7  11   3      268.94      240.86      9.15 o 
   8  11   3      567.00      577.20     20.66 o 
   9  11   3      233.73      242.46     14.48 o 
  10  11   3       10.21        3.19      8.13 o 
  11  11   3        1.60        3.88      5.63 o 
  12  11   3      110.15      104.56     21.35 o 
   0  12   3      275.69      304.06     12.60 o 
   1  12   3      268.12      251.33      6.17 o 
   2  12   3      188.01      228.25     14.45 o 
   3  12   3      244.19      173.01      6.08 o 
   4  12   3       59.08       65.43      4.49 o 
   5  12   3     2083.13     1932.49     26.29 o 
   6  12   3       13.45       16.34      4.29 o 
   7  12   3      354.43      359.90     14.32 o 
   8  12   3      155.81      153.21     12.89 o 
   9  12   3       12.58       14.63      9.47 o 
  10  12   3      124.12      119.22     12.43 o 
  11  12   3       55.97       58.42     14.04 o 
   1  13   3      680.03      682.05     10.14 o 
   2  13   3      943.30      790.44     13.44 o 
   3  13   3       19.38       20.91      3.28 o 
   4  13   3      221.75      225.09      7.45 o 
   5  13   3        1.06       10.97      3.18 o 
   6  13   3        1.44       10.75      4.27 o 
   7  13   3      894.96      837.00     18.67 o 
   8  13   3      252.39      235.22     14.76 o 
   9  13   3      449.70      471.23     20.70 o 
  10  13   3      151.34      154.27     14.04 o 
  11  13   3       23.16       22.14      8.68 o 
   0  14   3      305.97      310.79     13.03 o 
   1  14   3        0.53        1.25      2.35 o 
   2  14   3     1604.06     1584.85     19.75 o 
   3  14   3      547.79      514.46     11.74 o 
   4  14   3      317.36      296.76      9.45 o 
   5  14   3        0.01        3.82      3.42 o 
   6  14   3      903.58      839.90     29.49 o 
   7  14   3      488.16      446.55     13.32 o 
   8  14   3      538.61      510.50     21.56 o 
   9  14   3       75.82       99.60     12.05 o 
  10  14   3      505.62      471.68     21.76 o 
   1  15   3       63.00       61.87      4.31 o 
   2  15   3        3.43        5.33      2.90 o 
   3  15   3       19.89       13.53      3.65 o 
   4  15   3       43.93       39.36      4.51 o 
   5  15   3       74.57       81.66      5.61 o 
   6  15   3       17.10       24.33      5.52 o 
   7  15   3      424.57      394.41     12.88 o 
   8  15   3      255.55      246.32     16.80 o 
   9  15   3      121.18      106.31     25.78 o 
  10  15   3       25.68       39.70     10.04 o 
   0  16   3       39.20       43.25      5.98 o 
   1  16   3        9.16       18.09      3.47 o 
   2  16   3     1009.52     1018.81     16.13 o 
   3  16   3       37.51       44.26      4.57 o 
   4  16   3       77.01       70.29      5.67 o 
   5  16   3       60.40       65.14      5.39 o 
   6  16   3      468.55      466.04     14.76 o 
   7  16   3        8.57        7.68      5.75 o 
   8  16   3       10.70       11.24      8.04 o 
   9  16   3        3.27       -2.61      7.06 o 
   1  17   3      466.37      457.30     10.62 o 
   2  17   3       99.78      109.77      6.18 o 
   3  17   3      459.36      462.91     10.61 o 
   4  17   3      362.16      381.82     11.22 o 
   5  17   3      199.63      207.30     11.01 o 
   6  17   3      116.29      114.44      8.94 o 
   7  17   3      510.49      520.91     23.19 o 
   8  17   3       30.29       33.09      9.67 o 
   0  18   3      414.63      413.30     15.98 o 
   1  18   3        1.36        1.94      3.58 o 
   2  18   3      812.65      845.97     15.24 o 
   3  18   3       41.76       50.94      4.95 o 
   4  18   3      169.89      166.17      7.91 o 
   5  18   3      245.36      216.86     15.16 o 
   6  18   3      115.70      123.14     10.61 o 
   7  18   3       39.56       22.68     12.55 o 
   1  19   3      185.02      187.87      8.49 o 
   2  19   3     1027.13     1009.65     17.29 o 
   3  19   3      113.78      123.49      7.88 o 
   4  19   3     1027.14     1090.54     17.88 o 
   5  19   3       97.49       90.96      8.81 o 
   6  19   3      106.21      107.87     10.41 o 
   0  20   3       28.03       66.71     28.00 o 
   1  20   3      162.61      177.77      8.72 o 
   2  20   3      173.46      198.41      8.95 o 
   3  20   3      282.87      324.90      9.93 o 
   4  20   3        1.28        0.93      4.75 o 
   1  21   3        0.25       -1.57      4.43 o 
   1   0   4    19005.74    20666.44    210.77 o 
   2   0   4     1840.98     1676.71     18.55 o 
   3   0   4     4251.98     4826.71     58.77 o 
   4   0   4        3.99        1.59      1.07 o 
   5   0   4     4968.26     5221.65     49.96 o 
   6   0   4     8808.06     8626.92     91.25 o 
   7   0   4       72.34       94.37      8.83 o 
   8   0   4      364.69      376.66     12.55 o 
   9   0   4      421.06      359.66     13.20 o 
  10   0   4       35.44       25.29      9.06 o 
  11   0   4       20.66       24.51      6.60 o 
  12   0   4        2.01        1.43      5.53 o 
  13   0   4       63.64       72.68      9.96 o 
  14   0   4     1109.68     1200.97     33.55 o 
   1   1   4    23399.46    24485.26    251.13 o 
   2   1   4   124198.06   124497.20   1123.66 o 
   3   1   4      172.83      139.03      3.24 o 
   4   1   4    10492.64    10660.10     83.04 o 
   5   1   4     1700.98     2024.63     18.22 o 
   6   1   4     7862.63     7958.59     59.60 o 
   7   1   4     1075.00     1055.26     15.80 o 
   8   1   4     1665.19     1712.41     23.56 o 
   9   1   4     1700.85     1638.00     23.66 o 
  10   1   4      664.11      721.48     14.51 o 
  11   1   4      732.33      744.41     19.97 o 
  12   1   4       13.26       12.29      4.42 o 
  13   1   4      187.70      190.29      9.73 o 
  14   1   4       13.80        6.85      5.17 o 
   0   2   4     3921.72     3813.47     39.64 o 
   1   2   4     2185.22     2211.86     16.79 o 
   2   2   4    39849.95    40333.55    311.34 o 
   3   2   4      143.53      142.22      2.58 o 
   4   2   4      753.05      723.71      7.72 o 
   5   2   4     1820.36     1748.68     14.99 o 
   6   2   4      943.22      972.04     14.94 o 
   7   2   4     2548.57     2630.53     27.95 o 
   8   2   4      229.53      275.56      7.88 o 
   9   2   4      452.28      438.02     10.79 o 
  10   2   4     1922.97     1807.50     26.54 o 
  11   2   4      102.57       97.01      6.69 o 
  12   2   4       31.29       27.02      5.29 o 
  13   2   4      910.32      879.81     18.89 o 
  14   2   4       14.98       12.59      5.25 o 
   1   3   4     2117.33     2166.22     17.94 o 
   2   3   4       76.91       97.04      2.20 o 
   3   3   4     3135.15     3202.91     28.46 o 
   4   3   4       93.82       72.84      2.38 o 
   5   3   4     1473.19     1496.54     13.26 o 
   6   3   4     3984.64     4223.20     41.83 o 
   7   3   4      791.30      837.75     12.88 o 
   8   3   4     3018.13     2869.58     35.75 o 
   9   3   4       22.61       15.28      3.69 o 
  10   3   4      641.32      656.10     14.05 o 
  11   3   4      161.34      147.98      7.96 o 
  12   3   4        0.60        1.46      4.13 o 
  13   3   4       14.26        8.61      4.67 o 
  14   3   4        7.04       12.47      6.12 o 
   0   4   4      385.01      486.60      8.91 o 
   1   4   4      853.80      889.58      9.84 o 
   2   4   4      159.87      159.58      2.58 o 
   3   4   4     2858.87     2891.78     36.77 o 
   4   4   4     2105.05     2319.75     27.51 o 
   5   4   4      290.83      286.96      4.49 o 
   6   4   4     2670.60     2624.97     31.63 o 
   7   4   4       23.82       21.15      2.77 o 
   8   4   4      477.64      508.34     11.15 o 
   9   4   4      984.01      962.04     16.90 o 
  10   4   4       21.94       24.17      4.29 o 
  11   4   4       82.22       78.65      7.87 o 
  12   4   4       20.23       17.30      4.68 o 
  13   4   4      108.49      113.69      8.32 o 
   1   5   4       68.70       77.42      2.87 o 
   2   5   4     2424.45     2514.94     23.35 o 
   3   5   4     5549.26     5999.66     48.08 o 
   4   5   4    16055.25    15922.38    146.60 o 
   5   5   4        4.37        9.32      1.97 o 
   6   5   4     1284.52     1212.56     19.35 o 
   7   5   4        0.15        0.07      2.45 o 
   8   5   4       19.97       30.47      5.96 o 
   9   5   4       15.42       15.49      3.64 o 
  10   5   4        1.05       -3.23      3.72 o 
  11   5   4       42.31       48.49      6.23 o 
  12   5   4       57.83       57.49      6.23 o 
  13   5   4       15.28       21.80      5.95 o 
   0   6   4     9032.58     9727.79    101.70 o 
   1   6   4     1924.42     2102.40     17.82 o 
   2   6   4        0.00        4.56      1.19 o 
   3   6   4        0.47        0.55      0.88 o 
   4   6   4     1889.93     1718.39     42.32 o 
   5   6   4        0.18       -0.74      2.30 o 
   6   6   4      503.42      515.44     11.21 o 
   7   6   4      800.35      771.34     13.15 o 
   8   6   4      597.36      559.96     15.99 o 
   9   6   4       64.07       60.16      5.35 o 
  10   6   4      106.04      104.49      6.76 o 
  11   6   4       31.82       25.49      4.92 o 
  12   6   4        3.42        1.75      4.61 o 
  13   6   4       20.88       12.56      5.81 o 
   1   7   4     1206.51     1491.43     13.84 o 
   2   7   4      265.23      274.65      4.80 o 
   3   7   4      460.41      387.16      5.52 o 
   4   7   4      117.64       88.30      3.45 o 
   5   7   4     2596.94     2577.47     31.74 o 
   6   7   4      935.04      922.05     16.86 o 
   7   7   4     2793.02     2711.06     38.63 o 
   8   7   4      307.16      318.97     10.67 o 
   9   7   4        0.38        3.98      4.02 o 
  10   7   4      650.94      639.11     17.95 o 
  11   7   4      131.48      117.78      9.91 o 
  12   7   4      406.13      427.78     14.86 o 
  13   7   4       23.61       18.28      6.10 o 
   0   8   4      620.80      542.07     10.05 o 
   1   8   4      276.18      405.04      5.92 o 
   2   8   4      515.01      548.41      8.29 o 
   3   8   4       92.10       66.15      2.77 o 
   4   8   4      992.76     1080.97     15.74 o 
   5   8   4      112.47       92.91      5.62 o 
   6   8   4       38.07       58.72      4.80 o 
   7   8   4      236.36      228.39     12.33 o 
   8   8   4     2360.79     2366.16     31.11 o 
   9   8   4      507.70      538.96     25.29 o 
  10   8   4       13.13       20.04      9.80 o 
  11   8   4      221.66      239.79     11.29 o 
  12   8   4       27.93       34.18      6.82 o 
  13   8   4       49.23       64.33     14.20 o 
   1   9   4      265.01      270.87      5.66 o 
   2   9   4       47.06       66.17      3.10 o 
   3   9   4       28.56       32.68      2.55 o 
   4   9   4      424.25      432.81     15.49 o 
   5   9   4      938.94      868.84     12.20 o 
   6   9   4     1743.97     1655.16     26.93 o 
   7   9   4      513.10      502.34     12.44 o 
   8   9   4      218.82      220.73      8.83 o 
   9   9   4     1386.24     1338.13     32.59 o 
  10   9   4       44.45       44.41      8.15 o 
  11   9   4        4.08        3.32      5.15 o 
  12   9   4      289.81      308.72     13.95 o 
   0  10   4      389.26      427.97      9.80 o 
   1  10   4     1892.45     1800.00     18.68 o 
   2  10   4     1719.67     1669.23     18.91 o 
   3  10   4       44.45       39.21      3.17 o 
   4  10   4      466.29      521.67      9.25 o 
   5  10   4      618.33      682.87     14.00 o 
   6  10   4        5.55       13.11      3.70 o 
   7  10   4        6.76        4.02      4.56 o 
   8  10   4     1486.08     1438.85     25.07 o 
   9  10   4      326.18      313.03     15.46 o 
  10  10   4      400.76      365.87     17.43 o 
  11  10   4      116.69      114.42      9.59 o 
  12  10   4       23.55       18.63      6.69 o 
   1  11   4      578.35      506.30      8.27 o 
   2  11   4      778.35      693.50     11.60 o 
   3  11   4      281.95      245.70      6.59 o 
   4  11   4      730.22      742.20     12.00 o 
   5  11   4      693.61      659.18     11.80 o 
   6  11   4     1779.62     1777.61     35.94 o 
   7  11   4      142.49      142.13     10.07 o 
   8  11   4      114.37      126.69      7.96 o 
   9  11   4      393.80      369.10     17.34 o 
  10  11   4      403.42      423.84     38.40 o 
  11  11   4        8.02        5.43      8.04 o 
  12  11   4      387.60      388.70     15.78 o 
   0  12   4      899.76      935.40     15.98 o 
   1  12   4        4.97        1.15      2.17 o 
   2  12   4        2.06        6.89      2.71 o 
   3  12   4       87.21       89.70      4.83 o 
   4  12   4       62.49       74.09      4.71 o 
   5  12   4      113.27      127.69      5.56 o 
   6  12   4      446.03      433.01     12.67 o 
   7  12   4      171.72      151.36      8.23 o 
   8  12   4      781.13      779.87     17.53 o 
   9  12   4       88.99      106.67     11.50 o 
  10  12   4        0.98       -1.49      6.46 o 
  11  12   4       15.82       27.63      8.53 o 
   1  13   4      438.89      418.63      7.76 o 
   2  13   4      665.91      655.98     10.82 o 
   3  13   4       56.12       37.30      5.46 o 
   4  13   4     2284.92     2167.68     29.38 o 
   5  13   4       67.86       67.61      4.69 o 
   6  13   4     3842.56     3759.23     55.06 o 
   7  13   4       28.94       27.16      5.14 o 
   8  13   4      974.93      986.93     29.53 o 
   9  13   4      189.04      214.07     14.92 o 
  10  13   4       84.50       98.07     31.70 o 
  11  13   4      228.70      245.33     17.81 o 
   0  14   4     2794.10     2746.65     41.18 o 
   1  14   4      518.33      473.39      8.58 o 
   2  14   4      198.90      231.71      6.72 o 
   3  14   4      361.71      350.25      9.66 o 
   4  14   4       30.11       26.62      6.41 o 
   5  14   4       29.70       27.71      3.72 o 
   6  14   4      649.12      610.17     30.89 o 
   7  14   4       42.34       36.00      5.67 o 
   8  14   4      352.73      359.50     18.24 o 
   9  14   4      239.34      242.22     16.45 o 
  10  14   4        0.90       10.46      9.14 o 
   1  15   4       35.08       33.33      4.00 o 
   2  15   4       24.42       17.72      3.39 o 
   3  15   4      669.92      635.24     12.17 o 
   4  15   4       69.84       81.81      6.58 o 
   5  15   4      745.09      718.94     23.26 o 
   6  15   4       27.05       27.35      6.51 o 
   7  15   4      674.05      672.53     17.48 o 
   8  15   4     1104.59     1138.76     34.04 o 
   9  15   4        2.71        8.91      7.48 o 
   0  16   4     2906.71     2996.63     45.70 o 
   1  16   4      406.66      425.58      9.30 o 
   2  16   4      742.09      750.39     13.40 o 
   3  16   4      443.37      470.66     11.47 o 
   4  16   4      298.16      266.15      8.89 o 
   5  16   4       28.74       38.37      6.12 o 
   6  16   4      292.34      293.11     12.49 o 
   7  16   4       20.24       14.75      5.39 o 
   8  16   4        4.90       -6.34      6.47 o 
   9  16   4       48.45       48.36     13.72 o 
   1  17   4        0.68        2.72      4.03 o 
   2  17   4     1899.64     1986.65     25.98 o 
   3  17   4      173.81      188.70      7.34 o 
   4  17   4     1340.27     1311.35     24.69 o 
   5  17   4       16.72       27.23      6.62 o 
   6  17   4      485.88      465.57     17.48 o 
   7  17   4      146.85      162.42     11.58 o 
   8  17   4      288.50      303.64     21.17 o 
   0  18   4        5.87        4.70      5.95 o 
   1  18   4      246.61      222.34      9.78 o 
   2  18   4        0.86        6.34      3.90 o 
   3  18   4      174.63      167.25      8.00 o 
   4  18   4        2.58        6.61      4.19 o 
   5  18   4       97.78      100.28      8.45 o 
   6  18   4      406.26      427.20     17.13 o 
   7  18   4       80.91       92.99     17.72 o 
   1  19   4       15.07       20.59      6.06 o 
   2  19   4      138.70      150.97      7.77 o 
   3  19   4        0.29       -0.89      3.71 o 
   4  19   4      912.71      984.98     36.58 o 
   5  19   4       70.87       80.25      8.10 o 
   6  19   4      942.92      970.39     22.55 o 
   0  20   4     1683.68     1705.94     37.68 o 
   1  20   4      145.66      131.03      7.82 o 
   2  20   4      660.89      665.11     14.97 o 
   3  20   4       96.85      112.28      7.48 o 
   4  20   4       25.45       19.59      6.23 o 
   1   1   5     8971.39     9590.78     87.32 o 
   2   1   5     1502.22     1629.07     11.45 o 
   3   1   5     8500.46     8982.65     65.34 o 
   4   1   5     3003.53     2988.29     20.89 o 
   5   1   5       28.11       13.08      1.28 o 
   6   1   5     2415.78     2500.68     22.52 o 
   7   1   5       36.42       45.51      3.53 o 
   8   1   5      461.59      434.84      9.71 o 
   9   1   5      180.39      190.32     10.65 o 
  10   1   5        3.46        0.84      3.13 o 
  11   1   5       24.14       16.36      4.26 o 
  12   1   5      565.87      558.69     14.09 o 
  13   1   5       51.44       54.92      6.28 o 
  14   1   5        3.45        5.79      6.42 o 
   0   2   5    15304.72    15753.80    218.61 o 
   1   2   5    29543.42    29848.20    249.25 o 
   2   2   5    12155.96    12855.37     87.23 o 
   3   2   5     5701.34     5969.69     47.25 o 
   4   2   5       91.46      114.74      2.65 o 
   5   2   5        0.39        9.00      1.43 o 
   6   2   5      971.01     1167.55     12.36 o 
   7   2   5       10.73       20.26      2.07 o 
   8   2   5      510.34      469.43     10.23 o 
   9   2   5      875.33      888.52     15.69 o 
  10   2   5       57.42       72.14      6.91 o 
  11   2   5      296.23      290.94      9.73 o 
  12   2   5       46.04       40.97      6.90 o 
  13   2   5       32.82       47.38      6.11 o 
  14   2   5       75.90       83.19      8.66 o 
   1   3   5     7867.19     7984.42     58.02 o 
   2   3   5       33.63       49.12      1.91 o 
   3   3   5     2742.96     2730.31     22.78 o 
   4   3   5      205.08      249.45      3.93 o 
   5   3   5     7311.74     7505.37     59.94 o 
   6   3   5       73.72       67.51      3.24 o 
   7   3   5     2809.29     2786.53     33.24 o 
   8   3   5     1237.12     1252.26     20.78 o 
   9   3   5     1604.13     1538.27     22.94 o 
  10   3   5     1665.41     1668.64     25.23 o 
  11   3   5      241.18      230.80      8.89 o 
  12   3   5      420.88      419.18     12.25 o 
  13   3   5       39.30       31.61      5.69 o 
  14   3   5      449.41      447.50     20.04 o 
   0   4   5    29743.97    30710.01    360.96 o 
   1   4   5      661.95      664.69      6.78 o 
   2   4   5     4513.72     4527.67     39.43 o 
   3   4   5      459.54      407.68      6.37 o 
   4   4   5     1366.18     1383.49     15.92 o 
   5   4   5      191.00      169.00      3.60 o 
   6   4   5      644.06      623.70     14.66 o 
   7   4   5     2025.59     2070.87     26.28 o 
   8   4   5     1074.63     1062.53     14.45 o 
   9   4   5       34.31       33.96      4.15 o 
  10   4   5      271.51      288.50      9.38 o 
  11   4   5       47.74       50.26      5.40 o 
  12   4   5      290.44      272.93     10.39 o 
  13   4   5      171.38      140.61     10.16 o 
   1   5   5     7303.26     7443.23     86.08 o 
   2   5   5      102.23       97.73      3.43 o 
   3   5   5     5836.31     5854.06     63.93 o 
   4   5   5       10.92       21.04      2.31 o 
   5   5   5     9698.30     9877.44     93.12 o 
   6   5   5     2347.59     2397.98     29.91 o 
   7   5   5     3095.78     3008.56     36.21 o 
   8   5   5       30.57       32.62      3.41 o 
   9   5   5      445.93      436.89     10.98 o 
  10   5   5      150.36      183.54      7.96 o 
  11   5   5     1111.57     1108.48     20.44 o 
  12   5   5       70.01       65.98      7.39 o 
  13   5   5        2.83       10.89      5.50 o 
   0   6   5     2586.69     2956.60     60.78 o 
   1   6   5      656.98      387.49      5.18 o 
   2   6   5      471.71      486.42      5.79 o 
   3   6   5     3176.87     3030.99     26.08 o 
   4   6   5        2.26       11.18      1.69 o 
   5   6   5      763.95      675.10     20.64 o 
   6   6   5      976.52      938.70     18.41 o 
   7   6   5        3.26        9.68      4.32 o 
   8   6   5      268.27      255.36      7.36 o 
   9   6   5      333.97      342.33     11.52 o 
  10   6   5       37.14       29.60      4.73 o 
  11   6   5       65.30       64.13      9.68 o 
  12   6   5       17.05        9.13      7.00 o 
  13   6   5       45.73       52.96      7.50 o 
   1   7   5     1750.39     1866.05     16.58 o 
   2   7   5     2641.75     2415.19     20.24 o 
   3   7   5      164.40      225.81      4.50 o 
   4   7   5     1031.60      968.39     13.38 o 
   5   7   5      687.17      718.52     31.17 o 
   6   7   5      921.17      857.92     16.18 o 
   7   7   5     1573.40     1581.94     22.30 o 
   8   7   5     1943.20     1948.67     26.54 o 
   9   7   5      704.27      733.67     28.77 o 
  10   7   5       35.24       35.71      5.63 o 
  11   7   5      368.24      387.11     13.97 o 
  12   7   5      178.39      190.47     11.39 o 
  13   7   5        4.19       14.31      5.96 o 
   0   8   5     3254.17     3206.87     58.85 o 
   1   8   5     2845.71     2734.00     23.32 o 
   2   8   5       36.31       84.13      3.15 o 
   3   8   5     3258.37     3208.28     26.36 o 
   4   8   5      202.40      214.53      4.86 o 
   5   8   5      482.49      441.38      9.55 o 
   6   8   5      299.68      281.58     13.75 o 
   7   8   5     3274.88     3137.88     44.44 o 
   8   8   5     2533.94     2540.19     52.56 o 
   9   8   5     2916.10     2815.05     54.18 o 
  10   8   5      287.17      312.42     39.32 o 
  11   8   5      321.72      296.81     12.66 o 
  12   8   5      102.77      112.29      9.57 o 
  13   8   5     1142.92     1175.16     33.85 o 
   1   9   5      201.04      192.10      4.02 o 
   2   9   5     1381.44     1388.20     14.90 o 
   3   9   5     2361.83     2363.38     26.31 o 
   4   9   5     2337.30     2264.26     25.39 o 
   5   9   5     1226.04     1166.98     18.26 o 
   6   9   5      199.62      159.25     11.82 o 
   7   9   5      294.80      314.56      9.88 o 
   8   9   5     3074.21     2902.83     42.59 o 
   9   9   5     1482.61     1411.58     53.06 o 
  10   9   5     1385.62     1376.61     34.21 o 
  11   9   5       58.66       46.36      6.97 o 
  12   9   5      687.32      672.04     19.77 o 
   0  10   5      364.62      445.58      9.94 o 
   1  10   5       60.89       91.25      3.33 o 
   2  10   5      410.42      432.39      7.81 o 
   3  10   5       94.17       97.32      4.90 o 
   4  10   5       20.32       31.23      2.88 o 
   5  10   5     1065.93     1001.96     19.26 o 
   6  10   5       51.84       53.20      5.19 o 
   7  10   5     1261.79     1189.34     25.46 o 
   8  10   5        0.05        4.42      3.65 o 
   9  10   5      793.04      762.13     24.01 o 
  10  10   5      256.56      250.01     14.74 o 
  11  10   5       35.53       33.48      6.72 o 
  12  10   5       79.39       78.07     10.35 o 
   1  11   5     1943.32     1796.39     18.78 o 
   2  11   5     5000.08     4576.56     47.62 o 
   3  11   5        9.71        7.51      2.46 o 
   4  11   5       38.47       56.81      3.71 o 
   5  11   5      105.33       60.03      5.51 o 
   6  11   5        0.25       -0.98      3.36 o 
   7  11   5      530.85      504.91     23.03 o 
   8  11   5      481.54      496.90     13.29 o 
   9  11   5     1604.18     1567.40     38.27 o 
  10  11   5      148.47      130.55     12.30 o 
  11  11   5      670.90      688.75     20.40 o 
  12  11   5        6.09        2.16      7.78 o 
   0  12   5      156.07      134.15      6.40 o 
   1  12   5      596.55      570.87     10.89 o 
   2  12   5      254.06      293.62      7.58 o 
   3  12   5      725.11      667.11     17.34 o 
   4  12   5      618.44      613.92     10.92 o 
   5  12   5     1039.05     1003.08     20.46 o 
   6  12   5     1251.93     1151.28     22.63 o 
   7  12   5      151.03      153.71      8.44 o 
   8  12   5      168.53      168.26      9.04 o 
   9  12   5      280.53      275.55     15.66 o 
  10  12   5       72.33       64.36     10.06 o 
  11  12   5       84.65       79.39     11.15 o 
   1  13   5     1092.62      957.41     14.91 o 
   2  13   5        5.86        1.34      2.35 o 
   3  13   5      268.82      319.90     10.53 o 
   4  13   5      413.23      336.53      9.53 o 
   5  13   5      798.98      741.18     17.45 o 
   6  13   5        0.02        3.83      4.07 o 
   7  13   5       98.29      101.66     10.25 o 
   8  13   5      194.37      206.01      9.64 o 
   9  13   5       83.00       67.74     10.29 o 
  10  13   5      608.83      628.79     24.43 o 
  11  13   5       67.11       71.04     11.11 o 
   0  14   5      319.48      306.88     10.39 o 
   1  14   5       17.16       31.70      3.35 o 
   2  14   5     1235.52     1180.51     16.10 o 
   3  14   5      260.27      233.05      7.38 o 
   4  14   5       25.48        7.74      3.24 o 
   5  14   5      168.60      153.53      8.96 o 
   6  14   5      597.22      583.25     15.88 o 
   7  14   5      573.01      535.16     15.25 o 
   8  14   5       15.66       14.81      5.00 o 
   9  14   5      753.83      758.83     26.90 o 
  10  14   5      172.76      177.67     15.57 o 
   1  15   5       44.78       43.58      3.84 o 
   2  15   5        0.23        1.12      3.04 o 
   3  15   5        1.67        5.70      3.00 o 
   4  15   5      850.79      824.92     15.62 o 
   5  15   5       50.59       50.78      6.57 o 
   6  15   5      215.33      220.93     10.54 o 
   7  15   5       88.47      123.95      8.90 o 
   8  15   5        3.66       14.03      7.96 o 
   9  15   5       18.21       17.81      8.36 o 
   0  16   5      290.22      336.09     11.63 o 
   1  16   5      213.16      209.80      6.89 o 
   2  16   5      740.61      763.45     13.43 o 
   3  16   5       12.28       16.30      4.11 o 
   4  16   5       11.18        7.63      3.95 o 
   5  16   5      212.85      208.37     12.27 o 
   6  16   5     1366.47     1411.80     44.90 o 
   7  16   5      241.13      268.67     11.75 o 
   8  16   5        0.14        1.25      7.25 o 
   9  16   5        7.49        9.31      8.11 o 
   1  17   5       30.04       34.36      4.15 o 
   2  17   5      256.63      274.66      8.42 o 
   3  17   5      762.81      836.02     20.44 o 
   4  17   5      459.10      457.59     11.89 o 
   5  17   5      249.41      250.50     13.87 o 
   6  17   5       41.49       39.92      7.52 o 
   7  17   5        1.92        6.58      5.93 o 
   8  17   5       27.45       15.31     11.76 o 
   0  18   5        4.05       11.77      5.27 o 
   1  18   5      323.74      328.12      9.39 o 
   2  18   5      326.84      344.55      9.54 o 
   3  18   5      155.70      165.14      7.99 o 
   4  18   5        0.09       -4.68      4.68 o 
   5  18   5        8.75       11.97      5.36 o 
   6  18   5       33.32       50.43      8.18 o 
   7  18   5      132.10      160.92     11.68 o 
   1  19   5      285.21      283.53      9.01 o 
   2  19   5       25.13       24.94      4.50 o 
   3  19   5      175.84      182.94      9.04 o 
   4  19   5      544.14      577.05     19.91 o 
   5  19   5      108.72       91.64      8.67 o 
   0  20   5        2.28        8.40      6.48 o 
   1  20   5       65.23       67.55      6.26 o 
   2  20   5      180.15      185.00      8.06 o 
   3  20   5      421.77      476.35     14.71 o 
   4  20   5       27.35       24.03      5.75 o 
   1   0   6    21635.94    22646.75    231.04 o 
   2   0   6    32230.43    32608.79    297.63 o 
   3   0   6    25863.36    26862.43    245.94 o 
   4   0   6      342.64      456.90      8.84 o 
   5   0   6    11200.03    11660.71    120.76 o 
   6   0   6     3033.69     3232.94     37.02 o 
   7   0   6       20.92       13.77      3.52 o 
   8   0   6      628.94      612.05     16.51 o 
   9   0   6     1497.08     1446.02     45.20 o 
  10   0   6     1202.25     1122.04     26.87 o 
  11   0   6     1250.73     1310.87     56.65 o 
  12   0   6      355.05      354.78     16.04 o 
  13   0   6       41.20       44.94      8.57 o 
  14   0   6      287.20      330.08     19.38 o 
   1   1   6    25311.52    26288.57    189.12 o 
   2   1   6       66.53       55.96      2.63 o 
   3   1   6       37.34       48.33      1.55 o 
   4   1   6    23588.38    25854.96    175.18 o 
   5   1   6      643.85      633.40      6.18 o 
   6   1   6     4138.93     4315.69     39.49 o 
   7   1   6      162.53      166.02      5.35 o 
   8   1   6       99.51       78.86      5.76 o 
   9   1   6      993.17      895.02     15.66 o 
  10   1   6      284.17      303.92      9.32 o 
  11   1   6      512.28      526.64     12.87 o 
  12   1   6        0.14       -2.73      3.98 o 
  13   1   6      604.72      685.74     16.75 o 
  14   1   6       56.16       54.71      7.59 o 
   0   2   6      136.81      150.40      4.64 o 
   1   2   6    10903.08    11282.40     93.59 o 
   2   2   6     3169.83     3490.08     26.18 o 
   3   2   6       38.69       35.38      1.36 o 
   4   2   6       14.45       14.04      1.41 o 
   5   2   6     1701.09     1757.57     14.36 o 
   6   2   6      442.27      411.66      6.13 o 
   7   2   6     1006.15     1107.27     14.08 o 
   8   2   6      600.78      629.72     12.00 o 
   9   2   6     1152.48     1112.75     18.19 o 
  10   2   6       45.18       45.43      4.82 o 
  11   2   6        0.57        3.97      3.77 o 
  12   2   6      120.85       98.72      9.00 o 
  13   2   6      253.90      284.22     10.93 o 
  14   2   6      141.23      165.29     13.98 o 
   1   3   6       22.36       33.30      1.57 o 
   2   3   6      556.12      563.84      5.71 o 
   3   3   6     2102.97     2091.37     16.88 o 
   4   3   6     6016.10     6347.31     47.42 o 
   5   3   6     1250.38     1223.88     11.43 o 
   6   3   6     5702.04     5552.17     49.32 o 
   7   3   6     1147.91     1106.60     16.16 o 
   8   3   6      396.87      362.02      7.40 o 
   9   3   6      816.84      793.23     14.89 o 
  10   3   6     1162.06     1113.45     19.18 o 
  11   3   6       30.65       29.42      4.74 o 
  12   3   6     1114.88     1100.00     20.87 o 
  13   3   6        0.85       -5.98      5.98 o 
   0   4   6    19985.19    19806.65    285.73 o 
   1   4   6    13474.33    13930.89    100.44 o 
   2   4   6     7812.41     8058.57     63.33 o 
   3   4   6     1460.04     1360.03     13.85 o 
   4   4   6      372.81      374.20      5.34 o 
   5   4   6       80.67       55.54      2.41 o 
   6   4   6      380.60      362.61      8.18 o 
   7   4   6      313.10      352.52      8.01 o 
   8   4   6      933.16      902.79     14.51 o 
   9   4   6        6.19        5.25      3.18 o 
  10   4   6        1.62       -2.77      3.29 o 
  11   4   6      240.56      238.22      9.11 o 
  12   4   6      159.42      153.95     12.68 o 
  13   4   6       20.39       21.51      6.13 o 
   1   5   6     6841.13     7415.11     58.80 o 
   2   5   6      441.71      474.31      5.21 o 
   3   5   6     1106.51     1253.26     14.81 o 
   4   5   6      707.67      541.99      9.64 o 
   5   5   6      730.05      607.56      9.70 o 
   6   5   6      673.35      722.97     12.56 o 
   7   5   6     2871.42     2788.14     34.08 o 
   8   5   6       52.77       49.81      3.92 o 
   9   5   6      804.33      782.27     15.13 o 
  10   5   6      736.07      715.78     15.03 o 
  11   5   6      487.48      479.57     14.49 o 
  12   5   6      252.25      247.89     11.44 o 
  13   5   6      421.30      412.80     16.54 o 
   0   6   6       55.04       38.77      2.70 o 
   1   6   6     4173.09     4280.60     33.38 o 
   2   6   6     2520.98     2769.58     20.08 o 
   3   6   6      208.57      218.33      6.22 o 
   4   6   6      117.68      178.66      4.83 o 
   6   6   6       36.47       43.32      3.28 o 
   7   6   6      131.85      104.55      5.26 o 
   8   6   6      475.38      447.34      9.94 o 
   9   6   6      314.08      300.97     18.60 o 
  10   6   6      198.10      188.67      9.50 o 
  11   6   6      119.50      134.28      9.22 o 
  12   6   6       47.09       44.41      6.70 o 
  13   6   6        5.47        8.34      5.47 o 
   1   7   6     3773.38     3946.52     31.51 o 
   2   7   6      334.45      339.55      4.63 o 
   3   7   6     1532.82     1558.74     13.21 o 
   4   7   6      337.04      275.48      7.24 o 
   6   7   6     2488.17     2494.84     35.94 o 
   7   7   6       50.13       46.64      4.06 o 
   8   7   6       52.93       59.06      4.64 o 
   9   7   6      352.89      347.17     14.40 o 
  10   7   6      227.51      223.33     10.38 o 
  11   7   6      137.57      146.26      9.72 o 
  12   7   6       45.44       39.16      9.00 o 
  13   7   6       98.74       94.09      9.15 o 
   0   8   6     4967.52     4985.54     55.73 o 
   1   8   6     1446.33     1576.42     13.97 o 
   2   8   6     1542.75     1592.37     16.02 o 
   3   8   6      322.87      333.09      5.26 o 
   4   8   6        8.97       11.45      2.70 o 
   5   8   6       10.78       17.60      3.00 o 
   6   8   6     1074.68     1114.49     34.25 o 
   7   8   6      897.56      800.23     16.26 o 
   8   8   6      309.85      318.72      9.91 o 
   9   8   6        2.83        7.05      5.37 o 
  10   8   6      141.04      144.02     11.59 o 
  11   8   6        0.59        3.95      5.65 o 
  12   8   6       66.35       84.10     15.74 o 
  13   8   6       43.31       43.48     14.34 o 
   1   9   6       57.65       63.68      2.89 o 
   2   9   6     1594.96     1635.58     15.50 o 
   3   9   6      692.33      664.97     10.22 o 
   4   9   6       72.03       81.33      3.48 o 
   5   9   6      296.92      287.74      8.04 o 
   6   9   6      157.29      126.39      7.00 o 
   7   9   6      417.22      398.75     11.30 o 
   8   9   6       15.41       17.49      4.18 o 
   9   9   6      797.49      814.38     28.63 o 
  10   9   6       52.65       63.07     11.89 o 
  11   9   6      170.48      164.81     11.37 o 
  12   9   6       75.85       75.43      8.49 o 
   0  10   6    12756.44    12372.71    131.39 o 
   1  10   6      188.26      211.08      4.86 o 
   2  10   6     2582.59     2667.36     28.16 o 
   3  10   6       76.57       50.65      3.44 o 
   4  10   6     1050.02      945.36     13.30 o 
   5  10   6     1820.31     1749.51     25.88 o 
   6  10   6      457.60      519.35     13.20 o 
   7  10   6      772.19      809.14     17.41 o 
   8  10   6      128.74      140.48      7.76 o 
   9  10   6      208.30      205.74     25.41 o 
  10  10   6      432.46      434.13     25.44 o 
  11  10   6      160.20      153.54     10.80 o 
  12  10   6      218.64      226.52     15.23 o 
   1  11   6     3986.71     3958.43     35.49 o 
   2  11   6     1138.16     1150.85     14.24 o 
   3  11   6     1546.03     1337.84     17.75 o 
   4  11   6      766.44      782.00     13.29 o 
   5  11   6      118.62       80.11      6.11 o 
   6  11   6     1643.95     1552.06     27.22 o 
   7  11   6      363.18      367.59     11.56 o 
   8  11   6      228.21      229.40      9.34 o 
   9  11   6       17.54       13.63      6.78 o 
  10  11   6      110.00      109.13     11.82 o 
  11  11   6        0.58        1.70      6.52 o 
  12  11   6      179.74      190.13     25.69 o 
   0  12   6     1488.82     1595.24     25.88 o 
   1  12   6    10816.97    10643.65     93.58 o 
   2  12   6     1184.65     1207.57     15.46 o 
   3  12   6     3899.92     3635.89     39.70 o 
   4  12   6       87.94       92.29      4.62 o 
   5  12   6       61.61       42.32      5.62 o 
   6  12   6       44.38       41.27      5.39 o 
   7  12   6       62.41       62.26      6.19 o 
   8  12   6        1.69        3.78      4.10 o 
   9  12   6       29.75       20.12      7.17 o 
  10  12   6       24.90       18.41     13.36 o 
  11  12   6       56.89       61.75     10.44 o 
   1  13   6      409.66      385.04      8.55 o 
   2  13   6      140.62      141.62      5.40 o 
   3  13   6      281.45      241.40      9.10 o 
   4  13   6      953.17      873.79     20.21 o 
   5  13   6        2.74        3.91      3.94 o 
   6  13   6       24.52       28.23      5.03 o 
   7  13   6      158.16      158.63      9.04 o 
   8  13   6        1.12        5.73      4.55 o 
   9  13   6      517.55      538.94     22.02 o 
  10  13   6      210.29      230.24     16.80 o 
  11  13   6       86.54       83.83     17.79 o 
   0  14   6       35.26       33.10      4.79 o 
   1  14   6      970.46     1020.32     14.18 o 
   2  14   6      806.62      833.57     13.75 o 
   3  14   6      968.16      928.75     15.10 o 
   4  14   6        0.08        2.43      2.84 o 
   5  14   6      424.43      430.13     18.88 o 
   6  14   6      151.87      140.29      8.83 o 
   7  14   6        1.71        5.66      4.45 o 
   8  14   6      109.22      105.75      8.00 o 
   9  14   6      228.58      249.48     16.81 o 
  10  14   6       63.12       73.10     18.17 o 
   1  15   6      792.95      770.95     12.23 o 
   2  15   6      333.28      334.71      8.62 o 
   3  15   6     1033.98     1015.49     17.22 o 
   4  15   6     1422.12     1305.47     35.40 o 
   5  15   6     1993.40     1971.86     34.84 o 
   6  15   6     1044.82     1022.58     22.65 o 
   7  15   6     1245.27     1178.71     27.64 o 
   8  15   6       75.83       74.39      7.36 o 
   9  15   6      128.47      104.41     12.53 o 
   0  16   6     1637.57     1643.74     33.69 o 
   1  16   6      564.39      588.71     14.80 o 
   2  16   6       43.01       56.38      4.41 o 
   3  16   6      937.64      967.97     17.19 o 
   4  16   6      626.37      667.16     17.08 o 
   5  16   6      177.67      187.97     11.70 o 
   6  16   6      558.59      611.34     44.67 o 
   7  16   6       31.49       36.28     12.92 o 
   8  16   6       46.51       44.67     13.12 o 
   1  17   6      235.27      253.24      7.87 o 
   2  17   6      212.39      214.83      9.29 o 
   3  17   6        0.45        1.14      3.71 o 
   4  17   6      201.03      199.79     11.03 o 
   5  17   6      331.46      319.37     18.09 o 
   6  17   6      544.01      583.78     20.24 o 
   7  17   6       59.49       56.86      8.02 o 
   8  17   6      140.85      141.16     19.52 o 
   0  18   6     1621.14     1568.91     29.41 o 
   1  18   6     1153.74     1178.38     18.48 o 
   2  18   6      385.38      386.76      9.92 o 
   3  18   6      409.75      420.17     10.29 o 
   4  18   6      134.71      126.53      9.26 o 
   5  18   6      568.78      589.70     16.93 o 
   6  18   6      422.61      437.82     17.68 o 
   7  18   6       66.19       72.96     14.84 o 
   1  19   6      204.19      210.26      8.45 o 
   2  19   6      140.90      142.97      7.14 o 
   3  19   6       47.33       46.65      6.06 o 
   4  19   6      724.97      737.07     24.47 o 
   5  19   6      203.90      205.79     11.23 o 
   0  20   6      216.43      210.24     18.24 o 
   1  20   6        0.08       -1.69      4.31 o 
   2  20   6        1.07       -4.69      4.69 o 
   3  20   6        3.30        1.83      4.79 o 
   4  20   6      187.26      209.73     10.29 o 
   1   1   7     3224.80     3421.43     25.42 o 
   2   1   7      484.51      442.83      4.75 o 
   3   1   7     1430.79     1379.58     11.05 o 
   4   1   7     9531.51     9779.13     67.44 o 
   5   1   7      174.27      153.55      2.79 o 
   6   1   7     1159.75     1258.96     14.64 o 
   7   1   7      339.52      308.46      6.37 o 
   8   1   7      243.88      269.48      7.30 o 
   9   1   7     1212.17     1142.99     18.35 o 
  10   1   7      363.09      333.89     10.04 o 
  11   1   7      675.36      640.75     14.35 o 
  12   1   7      682.52      669.87     15.59 o 
  13   1   7      126.27      115.53      9.11 o 
   0   2   7    20426.34    20646.78    301.64 o 
   1   2   7     5089.84     5453.40     46.22 o 
   2   2   7     6662.70     6837.42     47.07 o 
   3   2   7       48.20       43.09      1.31 o 
   4   2   7     3255.22     3907.73     27.80 o 
   5   2   7      685.32      726.49      6.88 o 
   6   2   7       77.69      109.37      3.40 o 
   7   2   7       15.35       18.98      2.12 o 
   8   2   7       50.02       68.01      3.72 o 
   9   2   7     1795.27     1741.57     24.92 o 
  10   2   7      266.22      247.63      8.48 o 
  11   2   7       62.57       70.08      5.94 o 
  12   2   7      411.28      422.13     12.46 o 
  13   2   7      254.25      270.61     11.99 o 
   1   3   7     5634.80     5856.92     50.13 o 
   2   3   7     1932.47     2127.07     17.01 o 
   3   3   7      119.93      218.63      3.40 o 
   4   3   7     2439.46     2366.65     17.25 o 
   5   3   7        0.20        1.52      0.89 o 
   6   3   7      587.07      617.66      8.46 o 
   7   3   7      728.41      686.67     18.55 o 
   8   3   7     2086.07     2047.13     23.75 o 
   9   3   7      832.53      802.24     14.96 o 
  10   3   7      820.67      851.02     18.20 o 
  11   3   7       22.72       28.18      4.71 o 
  12   3   7      576.08      564.26     16.29 o 
  13   3   7       62.03       68.34      7.58 o 
   0   4   7     2676.20     2675.78     29.31 o 
   1   4   7       16.40        8.19      0.93 o 
   2   4   7     2173.22     2380.81     19.08 o 
   3   4   7      572.53      579.20      9.78 o 
   4   4   7     1710.51     1714.70     16.03 o 
   5   4   7      383.29      474.42      6.45 o 
   6   4   7     3676.79     3693.59     43.15 o 
   7   4   7     1075.29     1090.11     16.34 o 
   8   4   7       99.61      102.99     10.07 o 
   9   4   7       24.57       32.54      4.26 o 
  10   4   7      235.10      232.67      8.53 o 
  11   4   7       24.43       17.80      5.01 o 
  12   4   7     1011.02      917.23     21.32 o 
  13   4   7       34.01       28.25      6.07 o 
   1   5   7     2665.67     2754.12     40.90 o 
   2   5   7        0.76        9.61      1.29 o 
   3   5   7      408.30      460.82      6.58 o 
   4   5   7        4.94        8.72      1.56 o 
   5   5   7       17.27       27.77      2.55 o 
   6   5   7     4047.13     3987.85     46.38 o 
   7   5   7       14.44       16.35      2.92 o 
   8   5   7     2666.07     2617.20     32.96 o 
   9   5   7      432.79      402.59     11.10 o 
  10   5   7      767.45      741.83     17.53 o 
  11   5   7       16.55        6.60      4.54 o 
  12   5   7     1023.16     1053.01     23.53 o 
  13   5   7        0.59       -3.10      4.75 o 
   0   6   7    15215.25    14866.65    156.68 o 
   1   6   7    22029.60    23268.43    167.64 o 
   2   6   7     2903.81     2612.13     24.56 o 
   3   6   7     1987.80     2194.63     21.53 o 
   4   6   7     2051.59     1934.61     21.93 o 
   6   6   7     1178.92     1286.45     16.84 o 
   7   6   7     1266.82     1240.34     21.24 o 
   8   6   7     1304.72     1319.12     22.83 o 
   9   6   7      139.67      122.42      7.25 o 
  10   6   7      766.52      788.58     18.58 o 
  11   6   7      205.18      228.19     18.72 o 
  12   6   7      563.75      549.59     16.55 o 
  13   6   7       27.69       25.47      6.25 o 
   1   7   7      198.72      329.10      6.32 o 
   2   7   7       76.27       99.33      3.22 o 
   3   7   7      397.31      387.85      7.84 o 
   4   7   7     1139.12     1152.54     17.50 o 
   5   7   7     2449.73     2070.59    168.97 o 
   6   7   7      302.67      304.33      7.98 o 
   7   7   7       38.63       47.46      4.15 o 
   8   7   7       87.06       83.26      5.76 o 
   9   7   7       35.71       41.41      4.55 o 
  10   7   7     1319.16     1315.40     38.98 o 
  11   7   7      106.05      114.24      8.73 o 
  12   7   7      794.31      834.66     21.11 o 
  13   7   7      368.83      368.62     14.45 o 
   0   8   7    17780.86    17724.48    183.30 o 
   1   8   7       23.76       17.39      3.20 o 
   2   8   7     4784.99     4714.35     35.16 o 
   3   8   7      395.99      447.73      6.18 o 
   4   8   7     3016.53     3110.46     43.70 o 
   5   8   7      500.09      519.30     10.65 o 
   6   8   7      215.75      223.80      9.34 o 
   7   8   7      127.43      106.01      6.45 o 
   8   8   7       67.06       72.65      5.73 o 
   9   8   7        3.30        6.38      3.61 o 
  10   8   7       12.15        6.14      5.47 o 
  11   8   7      147.94      172.79     10.73 o 
  12   8   7      342.14      344.50     13.84 o 
  13   8   7        4.99       -4.46      8.84 o 
   1   9   7       13.45       21.24      2.05 o 
   2   9   7       80.33      103.98      3.47 o 
   3   9   7     3303.79     3372.75     32.53 o 
   4   9   7     7670.76     7404.11     81.58 o 
   5   9   7      628.03      560.05     14.48 o 
   6   9   7     8840.65     8571.31    108.28 o 
   7   9   7       13.60       17.34      4.08 o 
   8   9   7     1902.95     1859.25     30.47 o 
   9   9   7      158.16      172.38     12.39 o 
  10   9   7       62.33       64.85      9.02 o 
  11   9   7      628.21      607.73     17.88 o 
  12   9   7        3.41       11.92      5.94 o 
   0  10   7      137.42      196.33      5.79 o 
   1  10   7     2137.87     2269.15     20.98 o 
   2  10   7     2442.09     2397.34     22.81 o 
   3  10   7        0.74        1.16      2.15 o 
   4  10   7      178.02      145.73      7.24 o 
   5  10   7       41.61       35.49      4.06 o 
   6  10   7      922.23      840.68     17.89 o 
   7  10   7      264.37      251.07     12.63 o 
   8  10   7      209.05      199.61      8.90 o 
   9  10   7        2.15       -3.59      3.59 o 
  10  10   7      306.15      325.31     16.47 o 
  11  10   7        8.75       13.37      5.85 o 
  12  10   7       18.57       17.80      6.28 o 
   1  11   7       39.24       49.22      2.99 o 
   2  11   7        7.83       12.54      2.33 o 
   3  11   7      356.41      290.18      6.91 o 
   4  11   7     2885.99     2524.01     33.66 o 
   5  11   7      469.81      434.86     13.29 o 
   6  11   7      101.71      110.98      9.83 o 
   7  11   7      175.70      193.52      8.94 o 
   8  11   7      470.55      496.96     20.00 o 
   9  11   7      215.39      225.49      9.64 o 
  10  11   7      667.45      649.49     23.58 o 
  11  11   7       16.63       15.72     12.05 o 
   0  12   7     3281.23     3105.91     50.58 o 
   1  12   7     5831.92     5730.11     49.57 o 
   2  12   7     5627.44     5339.42     50.11 o 
   3  12   7      205.31      156.33      5.69 o 
   4  12   7       64.32       49.13      4.82 o 
   5  12   7       91.12      101.19      7.53 o 
   6  12   7      108.46       99.59     10.69 o 
   7  12   7      188.05      207.56      9.58 o 
   8  12   7      457.17      456.78     13.57 o 
   9  12   7      715.38      686.73     24.12 o 
  10  12   7      613.36      648.23     24.02 o 
  11  12   7        8.36       15.30      7.76 o 
   1  13   7        9.09       13.61      2.93 o 
   2  13   7      101.27      113.37      7.87 o 
   3  13   7        0.47        1.13      2.49 o 
   4  13   7      875.87      795.43     17.49 o 
   5  13   7       62.43       46.37      5.71 o 
   6  13   7        2.97        3.17      3.97 o 
   7  13   7       13.49        9.07      4.56 o 
   8  13   7        5.52        2.78      4.32 o 
   9  13   7       96.66       89.62     18.43 o 
  10  13   7        1.01        0.85      6.62 o 
   0  14   7      205.95      159.97      7.84 o 
   1  14   7      338.41      357.52      7.78 o 
   2  14   7     1388.60     1285.81     18.15 o 
   3  14   7      299.11      288.76      7.68 o 
   4  14   7       49.16       58.28      7.18 o 
   5  14   7      185.00      180.14      9.51 o 
   6  14   7      160.61      169.01      9.38 o 
   7  14   7      538.70      557.25     21.47 o 
   8  14   7      959.90      952.61     21.36 o 
   9  14   7      190.91      164.26     14.53 o 
  10  14   7       12.36       33.78     12.00 o 
   1  15   7      315.10      340.76      7.91 o 
   2  15   7        4.51        8.99      3.12 o 
   3  15   7       29.13       36.19      3.96 o 
   4  15   7        0.31        4.90      4.94 o 
   5  15   7      305.33      312.35     13.91 o 
   6  15   7      133.87      138.14     10.60 o 
   7  15   7      427.01      445.80     24.81 o 
   8  15   7      120.95      135.54     13.16 o 
   9  15   7        3.70       -4.86      8.70 o 
   0  16   7      114.00      130.81     16.55 o 
   1  16   7      169.29      160.33      6.29 o 
   2  16   7      100.81      102.88      5.30 o 
   3  16   7       58.33       60.83      5.78 o 
   4  16   7       31.86       28.58      5.61 o 
   5  16   7      444.78      463.02     17.39 o 
   6  16   7       57.07       63.46     14.13 o 
   7  16   7        1.97        7.61      5.81 o 
   8  16   7       10.01        9.31      5.75 o 
   1  17   7       74.52       91.17      5.33 o 
   2  17   7      408.27      424.21      9.99 o 
   3  17   7      396.63      404.97     10.67 o 
   4  17   7      655.54      629.94     17.11 o 
   5  17   7      230.82      225.53     11.68 o 
   6  17   7       97.87      100.04     14.34 o 
   7  17   7        5.17        1.74      5.63 o 
   8  17   7       24.74       48.62     13.38 o 
   0  18   7      619.29      626.65     16.98 o 
   1  18   7      237.68      228.68      7.54 o 
   2  18   7      350.88      366.34      9.64 o 
   3  18   7        0.60       -0.07      4.25 o 
   4  18   7      104.99      106.18      8.69 o 
   5  18   7      766.70      793.79     19.99 o 
   6  18   7       92.43       83.91      8.23 o 
   7  18   7       54.05       59.58     10.69 o 
   1  19   7      197.15      196.87      7.91 o 
   2  19   7       12.55       13.76      4.14 o 
   3  19   7      105.15      114.41      8.02 o 
   4  19   7      142.18      152.46     10.30 o 
   5  19   7      185.75      152.54     10.36 o 
   0  20   7      404.99      399.78     36.75 o 
   1  20   7       96.50      102.44      6.53 o 
   2  20   7      187.09      176.48      9.50 o 
   3  20   7       20.54       18.77      5.56 o 
   1   0   8    29089.38    31572.54    321.79 o 
   2   0   8      883.73      882.29     10.97 o 
   3   0   8    28120.59    31805.54    289.55 o 
   4   0   8     2930.77     3239.20     32.21 o 
   5   0   8    12554.43    12844.57    108.09 o 
   6   0   8      793.05      874.75     11.78 o 
   7   0   8     3282.86     3104.84     36.07 o 
   8   0   8     1823.74     1669.36     26.38 o 
   9   0   8        9.85       21.17      7.22 o 
  10   0   8      465.00      446.31     15.54 o 
  11   0   8      540.83      526.03     36.42 o 
  12   0   8      692.03      686.68     22.03 o 
  13   0   8      174.35      147.00     16.21 o 
   1   1   8      150.33      173.65      2.48 o 
   2   1   8     1827.87     2101.69     16.76 o 
   3   1   8      269.58      355.94      3.84 o 
   4   1   8     1132.48     1340.38     10.06 o 
   5   1   8      815.65      939.13      8.81 o 
   6   1   8       91.91       76.46      2.61 o 
   7   1   8      533.51      491.28      7.56 o 
   8   1   8     4149.35     4020.35     37.66 o 
   9   1   8      411.66      395.78      9.81 o 
  10   1   8     1008.38     1030.41     18.05 o 
  11   1   8      410.39      416.80     17.86 o 
  12   1   8      519.59      532.59     23.52 o 
  13   1   8       74.74       85.74      9.34 o 
   0   2   8     8797.86     8242.95    124.67 o 
   1   2   8    18362.21    18174.87    151.08 o 
   2   2   8    13197.87    14722.75    106.07 o 
   3   2   8     4522.50     4691.22     31.51 o 
   4   2   8     2101.53     2320.83     17.82 o 
   5   2   8       26.49       51.40      1.97 o 
   6   2   8        7.86       11.10      1.61 o 
   7   2   8      665.51      606.31      9.59 o 
   8   2   8      934.02      915.36     13.10 o 
   9   2   8       34.84       36.55      4.11 o 
  10   2   8      324.13      295.21     10.26 o 
  11   2   8       31.97       22.71      4.65 o 
  12   2   8      701.03      738.39     25.43 o 
  13   2   8      326.75      337.57     15.18 o 
   1   3   8     1925.73     1782.77     20.49 o 
   2   3   8      466.18      422.52      4.39 o 
   3   3   8     3803.27     3847.59     27.03 o 
   4   3   8     3685.63     3871.21     28.39 o 
   5   3   8     1520.77     1605.82     14.54 o 
   6   3   8      930.73      900.18     10.43 o 
   7   3   8      450.66      475.59     19.45 o 
   8   3   8      136.31      134.96      4.99 o 
   9   3   8     1362.99     1383.16     18.04 o 
  10   3   8      178.16      182.79      7.66 o 
  11   3   8     2755.25     2694.09     42.34 o 
  12   3   8      333.15      311.24     12.31 o 
  13   3   8      187.82      220.89     11.32 o 
   0   4   8     7843.85     7853.74    124.32 o 
   1   4   8      524.33      489.03      5.41 o 
   2   4   8       43.06       18.12      1.22 o 
   3   4   8     2052.83     2092.44     17.35 o 
   4   4   8     2637.28     2668.94     23.38 o 
   5   4   8      115.49       86.36      6.31 o 
   6   4   8       94.91       84.63      3.46 o 
   7   4   8        0.59        5.13      2.43 o 
   8   4   8      243.50      221.44      7.32 o 
   9   4   8      822.45      857.99     16.62 o 
  10   4   8        2.04        3.63      3.87 o 
  11   4   8      112.16      103.12      7.82 o 
  12   4   8       56.05       52.56      6.82 o 
  13   4   8       33.10       30.60      6.27 o 
   1   5   8      449.25      621.40      6.78 o 
   2   5   8     7260.24     7395.58     76.75 o 
   3   5   8     4132.41     4119.60     37.14 o 
   4   5   8      855.13      940.84     10.33 o 
   5   5   8     8528.25     8433.36     73.53 o 
   6   5   8      147.83      142.12      4.90 o 
   7   5   8       13.71        7.74      2.65 o 
   8   5   8       10.13       11.27      2.93 o 
   9   5   8      198.81      185.06      7.27 o 
  10   5   8      624.80      602.75     17.18 o 
  11   5   8       13.06       13.68      4.85 o 
  12   5   8      543.77      536.51     16.02 o 
  13   5   8       75.07       76.80      8.18 o 
   0   6   8     1004.51     1234.11     19.31 o 
   1   6   8      274.40      316.17      3.81 o 
   2   6   8      203.37      153.73      3.88 o 
   3   6   8        1.20        4.08      1.24 o 
   4   6   8       12.09       20.36      1.95 o 
   5   6   8     1961.57     1948.33     22.44 o 
   6   6   8      740.22      773.34     12.74 o 
   7   6   8      378.57      363.25      8.82 o 
   8   6   8        1.97        5.19      3.15 o 
   9   6   8       66.24       67.05      5.33 o 
  10   6   8       85.59       71.48      7.14 o 
  11   6   8       21.97       29.33      5.73 o 
  12   6   8       10.55       11.67      5.25 o 
  13   6   8        0.04        3.24      5.00 o 
   1   7   8      136.72      120.38      2.87 o 
   2   7   8      372.29      451.28      5.17 o 
   3   7   8       19.97        6.68      1.97 o 
   4   7   8       72.52       91.45      5.99 o 
   5   7   8      404.96      438.22     17.45 o 
   6   7   8     4148.49     4139.72     48.51 o 
   7   7   8      747.66      746.88     15.34 o 
   8   7   8      180.13      169.83     10.51 o 
   9   7   8       12.13        8.04      3.61 o 
  10   7   8       10.49       16.08      6.04 o 
  11   7   8      313.58      310.87     12.39 o 
  12   7   8      181.84      174.70     18.29 o 
  13   7   8       27.87       30.35      8.52 o 
   0   8   8      144.69      113.20      6.17 o 
   1   8   8     1860.74     1883.74     15.21 o 
   2   8   8      924.96     1006.46     10.45 o 
   3   8   8      962.91      896.92     14.78 o 
   4   8   8        3.33        2.59      1.84 o 
   5   8   8      267.35      295.56      9.53 o 
   6   8   8     2317.01     2287.24     34.37 o 
   7   8   8     1207.88     1197.38     21.53 o 
   8   8   8      113.74      120.65      7.17 o 
   9   8   8      300.63      300.90     13.70 o 
  10   8   8      253.13      244.12     13.09 o 
  11   8   8       56.85       68.89      7.68 o 
  12   8   8        6.89        3.30      5.09 o 
   1   9   8      115.92       79.76      2.90 o 
   2   9   8       90.84       97.58      3.20 o 
   3   9   8      651.54      687.51      8.55 o 
   4   9   8     1076.59     1139.45     17.93 o 
   5   9   8       43.70       43.87      4.10 o 
   6   9   8     1066.61     1018.85     31.45 o 
   7   9   8       64.54       78.86      6.04 o 
   8   9   8      695.75      743.70     16.64 o 
   9   9   8       54.52       69.32      6.06 o 
  10   9   8      415.63      402.02     17.12 o 
  11   9   8       20.11       26.56      6.32 o 
  12   9   8       35.64       43.42      7.31 o 
   0  10   8      362.50      291.56      8.00 o 
   1  10   8     3113.45     2929.35     23.87 o 
   2  10   8      358.72      371.13      6.39 o 
   3  10   8      820.86      817.08     11.89 o 
   4  10   8     1439.48     1350.56     34.44 o 
   5  10   8       21.03       20.22      3.60 o 
   6  10   8       20.12       23.97      4.29 o 
   7  10   8      127.63      152.35      7.93 o 
   8  10   8       85.75       92.05      6.95 o 
   9  10   8      253.34      264.41      9.98 o 
  10  10   8       28.57       31.04      7.73 o 
  11  10   8     1081.82     1037.96     30.38 o 
  12  10   8       47.83       37.85      8.92 o 
   1  11   8      678.78      706.39      9.85 o 
   2  11   8      227.26      234.43      5.23 o 
   3  11   8        8.27       14.73      2.55 o 
   4  11   8     1377.96     1396.87     21.83 o 
   5  11   8        0.98        2.90      3.17 o 
   6  11   8      293.03      285.52     10.16 o 
   7  11   8     1479.99     1434.80     32.21 o 
   8  11   8      231.55      241.38     10.04 o 
   9  11   8        6.13        8.51      4.39 o 
  10  11   8       80.53       94.06     10.89 o 
  11  11   8       91.90       88.24     11.16 o 
   0  12   8     1625.15     1548.00     28.52 o 
   1  12   8     3934.06     3549.99     35.14 o 
   2  12   8      999.60      978.34     13.34 o 
   3  12   8      132.92      130.74      5.82 o 
   4  12   8      504.18      480.17     11.74 o 
   5  12   8      691.30      680.31     16.38 o 
   6  12   8      108.25      102.11      7.36 o 
   7  12   8       35.63       27.32      5.05 o 
   8  12   8      340.11      335.08     11.72 o 
   9  12   8      173.31      161.12      8.97 o 
  10  12   8        0.03       -5.96      5.96 o 
  11  12   8       19.57       19.05     10.37 o 
   1  13   8       35.99       36.12      3.58 o 
   2  13   8      114.98       94.47      6.45 o 
   3  13   8     1024.32     1043.08     18.46 o 
   4  13   8      315.87      301.92      9.78 o 
   5  13   8     1066.01     1061.68     22.11 o 
   6  13   8       89.78       75.84      7.48 o 
   7  13   8     1014.32      981.14     21.42 o 
   8  13   8      311.25      310.09     11.61 o 
   9  13   8       20.41       29.15      6.07 o 
  10  13   8      464.76      429.52     26.01 o 
   0  14   8     1661.02     1534.42     31.63 o 
   1  14   8     1112.99     1098.40     14.81 o 
   2  14   8      880.42      808.95     13.32 o 
   3  14   8      160.85      170.92      6.04 o 
   4  14   8      472.34      455.51     16.10 o 
   5  14   8        2.55        0.54      6.49 o 
   6  14   8      561.74      543.12     21.78 o 
   7  14   8      228.08      224.02     11.87 o 
   8  14   8      198.94      205.56     11.79 o 
   9  14   8        4.58       30.67     11.10 o 
  10  14   8       30.00       24.87     11.05 o 
   1  15   8      316.18      303.80      7.49 o 
   2  15   8     1092.21     1130.26     16.99 o 
   3  15   8       11.81       11.14      3.17 o 
   4  15   8      403.92      395.06     12.72 o 
   5  15   8       38.96       28.13      6.35 o 
   6  15   8      324.89      306.41     26.64 o 
   7  15   8      177.26      189.22     12.02 o 
   8  15   8     1382.37     1357.24     31.41 o 
   9  15   8      621.35      617.45     32.42 o 
   0  16   8      110.56      113.31      7.83 o 
   1  16   8     1335.98     1361.11     17.96 o 
   2  16   8       15.27       17.26      3.46 o 
   3  16   8      514.19      534.91     15.10 o 
   4  16   8        0.76        1.40      4.49 o 
   5  16   8       76.04       61.53      8.28 o 
   6  16   8      108.53      120.71     13.24 o 
   7  16   8      270.17      285.66     14.01 o 
   8  16   8       39.81       51.99      7.79 o 
   1  17   8      160.99      141.02      7.26 o 
   2  17   8        1.67        4.63      3.23 o 
   3  17   8       27.86       21.40      8.36 o 
   4  17   8      414.30      417.98     13.90 o 
   5  17   8      117.69      128.77      9.13 o 
   6  17   8      115.30      109.38     11.54 o 
   7  17   8      248.59      244.09     15.96 o 
   0  18   8     1901.25     2020.72     34.96 o 
   1  18   8      189.98      194.28      7.04 o 
   2  18   8     1279.69     1309.97     19.53 o 
   3  18   8      417.95      461.65     30.01 o 
   4  18   8      422.23      423.18     14.35 o 
   5  18   8      418.50      426.18     14.51 o 
   6  18   8       62.85       58.81      7.48 o 
   1  19   8      120.45      131.42      6.86 o 
   2  19   8       30.46       31.04      5.50 o 
   3  19   8      368.07      383.05     13.94 o 
   4  19   8       77.52       84.96      8.37 o 
   5  19   8      137.61      150.51     10.29 o 
   0  20   8        3.04        6.84      6.22 o 
   1  20   8      322.41      335.96      9.86 o 
   2  20   8       64.02       60.78      6.76 o 
   3  20   8       42.49       50.31      7.78 o 
   1   1   9       12.55       23.89      2.89 o 
   2   1   9       12.58       12.20      1.86 o 
   3   1   9     9567.51     9489.58     65.60 o 
   4   1   9      475.86      470.75      5.00 o 
   5   1   9     2772.34     2694.62     19.83 o 
   6   1   9     1116.80     1064.91     10.19 o 
   7   1   9      697.58      705.04      8.72 o 
   8   1   9      992.44      983.71     12.43 o 
   9   1   9       86.17       87.45      4.83 o 
  10   1   9       49.88       47.99      4.79 o 
  11   1   9      393.95      387.63     15.71 o 
  12   1   9        3.63        3.22      5.20 o 
  13   1   9        0.61       -5.18      5.32 o 
   0   2   9        5.56        1.33      7.98 o 
   1   2   9     2084.98     2285.41     36.43 o 
   2   2   9     6929.47     7502.68     55.29 o 
   3   2   9     5922.30     6354.88     44.87 o 
   4   2   9     2986.00     3229.83     24.15 o 
   5   2   9     4932.39     5279.37     38.28 o 
   6   2   9      202.98      230.61      5.80 o 
   7   2   9       99.66       87.95      4.00 o 
   8   2   9       26.27       30.95      4.24 o 
   9   2   9       96.07       87.21      4.45 o 
  10   2   9        0.01       -2.81      2.81 o 
  11   2   9      237.20      229.08      9.89 o 
  12   2   9       61.34       55.44      7.55 o 
  13   2   9      435.45      459.78     20.18 o 
   1   3   9     1155.39     1143.50     12.50 o 
   2   3   9     2723.59     2947.88     22.88 o 
   3   3   9     1144.71     1159.42     10.00 o 
   4   3   9        0.99        0.96      0.72 o 
   5   3   9      235.79      282.04      4.59 o 
   6   3   9       27.77       26.53      2.10 o 
   7   3   9       33.07       45.45      3.63 o 
   8   3   9      194.91      216.82      6.14 o 
   9   3   9        9.07        9.60      2.67 o 
  10   3   9      268.44      252.24      9.67 o 
  11   3   9       60.84       69.19      6.76 o 
  12   3   9       28.24       29.29      5.75 o 
  13   3   9      383.71      386.69     16.20 o 
   0   4   9      212.73      146.98      3.13 o 
   1   4   9    17791.62    17563.00    119.27 o 
   2   4   9      892.49      954.73      8.97 o 
   3   4   9     4555.40     4636.95     35.49 o 
   4   4   9     1142.78     1101.18     11.63 o 
   5   4   9        5.00        4.19      1.21 o 
   6   4   9      412.41      391.45      6.58 o 
   7   4   9     6344.68     6360.10     70.13 o 
   8   4   9      544.75      543.38     13.91 o 
   9   4   9      470.31      460.53      9.97 o 
  10   4   9     1215.47     1183.64     22.89 o 
  11   4   9       53.35       67.76      6.84 o 
  12   4   9        0.00        0.11      4.55 o 
  13   4   9       88.28       90.40      9.67 o 
   1   5   9     1019.37     1143.30     10.66 o 
   2   5   9      595.01      609.59      7.34 o 
   3   5   9       29.29       45.90      2.14 o 
   4   5   9      142.88      141.73      3.90 o 
   5   5   9     2102.86     2081.35     21.66 o 
   6   5   9     2038.82     2061.20     23.86 o 
   7   5   9     2862.38     2880.12     35.37 o 
   8   5   9      114.08      121.63      6.33 o 
   9   5   9     2069.67     2037.75     31.35 o 
  10   5   9       40.75       44.88      5.69 o 
  11   5   9      117.01      113.29      8.36 o 
  12   5   9        1.73        9.13      4.79 o 
  13   5   9      193.79      204.14     12.54 o 
   0   6   9       37.51       35.72      2.33 o 
   1   6   9     5010.99     5319.89     38.40 o 
   2   6   9       45.43       91.06      3.66 o 
   3   6   9     1398.59     1457.66     15.69 o 
   4   6   9      378.85      387.17      6.07 o 
   5   6   9     7125.85     7255.77     64.61 o 
   6   6   9       55.14       63.04      3.86 o 
   7   6   9       94.32      110.99      9.05 o 
   8   6   9      104.79      113.23      6.27 o 
   9   6   9      122.17      132.92      6.94 o 
  10   6   9        1.12        1.25      3.96 o 
  11   6   9      173.44      157.11      9.65 o 
  12   6   9      420.40      388.99     13.80 o 
  13   6   9      519.88      524.00     19.69 o 
   1   7   9      747.25      768.23      7.11 o 
   2   7   9      150.18      170.03      3.77 o 
   3   7   9     2439.96     2589.35     28.26 o 
   4   7   9     2047.66     2001.43     26.51 o 
   5   7   9     3630.06     3622.45     42.81 o 
   6   7   9       57.90       71.72      4.67 o 
   7   7   9       18.34       23.23      3.87 o 
   8   7   9        2.13        2.08      3.27 o 
   9   7   9      561.94      537.31     13.15 o 
  10   7   9       16.46       18.01      6.16 o 
  11   7   9      226.84      237.96     11.06 o 
  12   7   9        1.61       14.12      6.39 o 
  13   7   9        1.37        6.68      9.43 o 
   0   8   9       63.28       61.57      7.53 o 
   1   8   9    11131.13    11061.34     73.54 o 
   2   8   9      380.48      426.21      8.80 o 
   3   8   9     4533.11     4566.86     46.41 o 
   4   8   9      785.31      820.23     46.18 o 
   5   8   9      200.98      246.34      7.42 o 
   6   8   9     4847.13     4650.68     54.32 o 
   7   8   9       92.26       93.80      6.23 o 
   8   8   9      530.91      493.99     12.82 o 
   9   8   9       45.55       47.51      5.33 o 
  10   8   9       18.18       11.50      5.86 o 
  11   8   9      611.83      623.29     38.48 o 
  12   8   9       92.67       79.15      9.53 o 
   1   9   9      157.47      172.71      3.75 o 
   2   9   9      672.34      776.01      9.00 o 
   3   9   9     1233.98     1206.16     15.15 o 
   4   9   9      201.49      229.15      7.31 o 
   5   9   9      835.23      687.23     13.21 o 
   6   9   9      298.93      336.18     10.49 o 
   7   9   9      449.24      391.40     11.39 o 
   8   9   9      800.32      804.58     17.47 o 
   9   9   9     1812.22     1738.47     29.56 o 
  10   9   9       49.96       44.13      7.88 o 
  11   9   9     3307.05     3341.93     75.67 o 
  12   9   9       32.01       20.53      7.13 o 
   0  10   9     2681.59     2827.23     40.33 o 
   1  10   9     2408.62     2464.54     20.70 o 
   2  10   9       11.93        7.40      1.67 o 
   3  10   9     2719.92     2555.73     33.11 o 
   4  10   9       26.08       74.04      5.10 o 
   5  10   9      372.76      393.13     10.50 o 
   6  10   9      334.91      331.68     10.65 o 
   7  10   9      115.54      112.36      9.75 o 
   8  10   9     2182.55     2116.05     34.48 o 
   9  10   9       51.25       60.67      6.09 o 
  10  10   9        0.12        5.77      5.88 o 
  11  10   9      241.78      248.13     19.44 o 
  12  10   9        2.11       -3.14      9.64 o 
   1  11   9      100.62       73.13      3.28 o 
   2  11   9     2171.67     2043.95     20.15 o 
   3  11   9      679.20      679.03     13.63 o 
   4  11   9      776.24      852.31     20.33 o 
   5  11   9     2702.48     2616.39     41.61 o 
   6  11   9        2.42        4.49      3.63 o 
   7  11   9     2362.75     2320.32     37.21 o 
   8  11   9      700.31      700.49     16.87 o 
   9  11   9      576.89      593.06     15.51 o 
  10  11   9      131.12      101.24     14.39 o 
  11  11   9      479.32      443.73     25.53 o 
   0  12   9      200.36      215.56      7.22 o 
   1  12   9     3022.54     2621.23     32.27 o 
   2  12   9      163.81      133.87      7.10 o 
   3  12   9     3728.82     3351.87     48.54 o 
   4  12   9      265.76      281.99      9.15 o 
   5  12   9       32.43       47.23      5.61 o 
   6  12   9       19.04       18.01      5.12 o 
   7  12   9      417.72      431.23     13.33 o 
   8  12   9        4.13        0.62      4.67 o 
   9  12   9       60.68       53.17      6.92 o 
  10  12   9      171.32      155.75     17.44 o 
  11  12   9       11.39        0.16      8.74 o 
   1  13   9      536.44      493.56      8.78 o 
   2  13   9       90.92       82.14      4.56 o 
   3  13   9      695.10      714.76     16.94 o 
   4  13   9      212.84      207.69     10.10 o 
   5  13   9      145.37      132.75      9.55 o 
   6  13   9      125.02      128.44      9.56 o 
   7  13   9      140.24      125.47      9.74 o 
   8  13   9       38.60       41.20      7.17 o 
   9  13   9        9.35       -0.90      4.97 o 
  10  13   9       66.64       68.57     13.43 o 
   0  14   9     1914.52     1784.67     29.26 o 
   1  14   9     1594.07     1656.39     19.58 o 
   2  14   9       85.64       56.41      4.19 o 
   3  14   9     1247.55     1207.83     20.43 o 
   4  14   9        0.39        3.18      4.07 o 
   5  14   9      176.82      157.67     10.57 o 
   6  14   9        8.47        5.26      5.14 o 
   7  14   9     1065.00     1111.99     27.47 o 
   8  14   9     1218.23     1169.02     28.28 o 
   9  14   9       20.45       13.18      5.86 o 
   1  15   9      106.06       98.95      4.95 o 
   2  15   9      135.67      130.11      5.92 o 
   3  15   9      273.54      293.57      9.82 o 
   4  15   9        6.60        7.84      4.65 o 
   5  15   9        7.61       15.58      5.76 o 
   6  15   9      119.30      114.07      9.99 o 
   7  15   9      545.07      575.29     19.13 o 
   8  15   9        8.05        7.65     12.20 o 
   9  15   9       14.57       14.81      9.86 o 
   0  16   9     1546.43     1593.01     28.21 o 
   1  16   9     1143.07     1159.64     16.12 o 
   2  16   9      339.12      333.08      8.72 o 
   3  16   9        0.14        1.14      4.34 o 
   4  16   9       14.50       15.65      5.26 o 
   5  16   9       44.10       36.63      6.07 o 
   6  16   9       40.53       43.48      7.67 o 
   7  16   9        6.29        8.06      5.94 o 
   8  16   9      401.45      402.33     16.13 o 
   1  17   9      108.04      104.41      5.49 o 
   2  17   9      327.25      374.00     11.84 o 
   3  17   9        3.54       -1.37      4.49 o 
   4  17   9      250.47      263.23     11.30 o 
   5  17   9      493.16      494.08     15.31 o 
   6  17   9       17.85       23.45      8.09 o 
   7  17   9       58.03       54.86     16.47 o 
   0  18   9       81.70       94.87      7.91 o 
   1  18   9      172.23      196.91      7.10 o 
   2  18   9      149.49      169.09      8.70 o 
   3  18   9     1837.57     1787.53     32.61 o 
   4  18   9      112.96      110.01      8.89 o 
   5  18   9       59.62       56.61      7.18 o 
   6  18   9       27.23       21.48      6.12 o 
   1  19   9       29.45       36.91      4.43 o 
   2  19   9       25.38       27.84      5.50 o 
   3  19   9      128.50      129.07      9.57 o 
   4  19   9       14.58       12.47      7.96 o 
   5  19   9      291.42      321.22     13.15 o 
   0  20   9      198.27      195.15     13.10 o 
   1  20   9        0.16        3.61      4.79 o 
   2  20   9      303.31      346.39     11.75 o 
   3  20   9       51.32       44.15      7.86 o 
   1   0  10    27885.42    28501.23    337.49 o 
   2   0  10     2573.60     2609.03     32.85 o 
   3   0  10     8132.85     8921.89     82.75 o 
   4   0  10      170.66       91.57      4.13 o 
   5   0  10     2512.77     2711.74     32.22 o 
   6   0  10     2072.68     2288.12     25.01 o 
   7   0  10     1596.50     1354.41     18.59 o 
   8   0  10      233.67      249.04      9.66 o 
   9   0  10      397.54      471.59     15.93 o 
  10   0  10       83.05       74.29      7.74 o 
  11   0  10       44.27       59.55      9.85 o 
  12   0  10     1040.21      999.54     35.62 o 
  13   0  10       21.65        8.89      8.30 o 
   1   1  10      315.26      270.16      8.72 o 
   2   1  10      598.05      682.78      6.11 o 
   3   1  10     6023.05     6108.23     43.20 o 
   4   1  10    11382.95    11999.30     78.40 o 
   5   1  10     8912.11     9048.21     60.09 o 
   6   1  10     1235.73     1224.77     10.78 o 
   7   1  10     5953.27     5904.31     45.60 o 
   8   1  10      398.32      403.55      7.10 o 
   9   1  10      790.84      871.20     13.70 o 
  10   1  10      752.71      716.45     16.03 o 
  11   1  10      340.08      328.48     15.49 o 
  12   1  10      110.27      109.76      9.37 o 
  13   1  10       73.16       73.08     10.72 o 
   0   2  10    32269.06    32331.85    477.47 o 
   1   2  10     3249.25     3067.00     41.42 o 
   2   2  10     7294.85     7328.68     54.21 o 
   3   2  10    11265.31    11696.45     76.35 o 
   4   2  10     2426.88     2354.23     16.46 o 
   5   2  10       46.27       59.19      2.05 o 
   6   2  10      950.70     1086.03     11.03 o 
   7   2  10      316.15      306.00      6.64 o 
   8   2  10     4511.69     4357.59     44.83 o 
   9   2  10      759.03      742.60     11.86 o 
  10   2  10      182.28      199.08      7.52 o 
  11   2  10        5.35       14.46      5.17 o 
  12   2  10      233.90      215.01     11.57 o 
  13   2  10       57.35       63.28     11.56 o 
   1   3  10     1009.11     1138.78     10.00 o 
   2   3  10      302.36      325.32      4.90 o 
   3   3  10      152.97      197.74      4.94 o 
   4   3  10      998.30      960.01      8.33 o 
   5   3  10      170.30      193.42      3.60 o 
   6   3  10     1078.62     1090.73     14.28 o 
   7   3  10     2452.37     2452.42     30.57 o 
   8   3  10     1390.80     1447.96     20.80 o 
   9   3  10       46.11       63.93      6.92 o 
  10   3  10      800.48      792.76     17.41 o 
  11   3  10      553.97      569.77     17.47 o 
  12   3  10      476.76      474.78     16.70 o 
  13   3  10        4.82        8.63      5.86 o 
   0   4  10     1732.04     2033.12     27.70 o 
   1   4  10     3385.97     3691.88     26.75 o 
   2   4  10      573.06      668.84      7.78 o 
   3   4  10     2897.08     3262.27     24.59 o 
   4   4  10     2077.56     1991.58     16.11 o 
   5   4  10     1974.41     1965.08     17.24 o 
   6   4  10      338.74      318.89      5.41 o 
   7   4  10      564.55      563.22     12.83 o 
   8   4  10      247.81      247.61      8.14 o 
   9   4  10       65.73       91.43      5.20 o 
  10   4  10      306.02      317.01     13.26 o 
  11   4  10      254.39      247.66     16.53 o 
  12   4  10      228.58      225.08     27.29 o 
  13   4  10       91.43       69.07      8.67 o 
   1   5  10     7083.46     7561.74     50.24 o 
   2   5  10     1675.13     1560.50     12.21 o 
   3   5  10     6510.88     6366.66     51.90 o 
   4   5  10      147.57      128.89      6.26 o 
   5   5  10     5337.88     5460.88     45.53 o 
   6   5  10       10.82       13.13      2.45 o 
   7   5  10      455.89      443.42     12.69 o 
   8   5  10       81.59       68.43      5.20 o 
   9   5  10       63.04       75.58      5.72 o 
  10   5  10       51.71       56.61      6.07 o 
  11   5  10       44.65       52.80      7.12 o 
  12   5  10        0.48       -5.00      5.00 o 
  13   5  10      156.42      158.97     11.88 o 
   0   6  10      136.66      105.17      3.36 o 
   1   6  10      615.41      550.11      6.57 o 
   2   6  10      436.26      427.22      6.09 o 
   3   6  10     4436.55     4241.00     33.53 o 
   4   6  10      433.90      381.30      6.78 o 
   5   6  10     1036.77     1030.30     12.66 o 
   6   6  10       18.95       21.72      3.07 o 
   7   6  10      149.68      143.16      6.67 o 
   8   6  10       19.18       18.10      3.74 o 
   9   6  10       17.37       24.45      4.24 o 
  10   6  10      113.49      101.89      7.68 o 
  11   6  10       43.25       37.96      6.87 o 
  12   6  10        1.08        1.66      5.30 o 
  13   6  10       16.90       19.33      6.66 o 
   1   7  10     1684.64     1707.36     12.99 o 
   2   7  10      962.69     1059.29     11.73 o 
   3   7  10      787.78      846.98     10.82 o 
   4   7  10     1299.01     1420.83     18.03 o 
   5   7  10       26.08       28.54      3.37 o 
   6   7  10      423.18      429.30      9.84 o 
   7   7  10      293.64      293.10     11.30 o 
   8   7  10      727.26      748.59     21.90 o 
   9   7  10     1547.28     1587.43     26.94 o 
  10   7  10      190.45      203.09     12.17 o 
  11   7  10       95.48       95.41     11.54 o 
  12   7  10       20.30       23.42      6.78 o 
   0   8  10     3042.36     3028.59     32.12 o 
   1   8  10     2158.46     2118.29     17.51 o 
   2   8  10      493.17      566.83      8.75 o 
   3   8  10       79.05       78.55      4.48 o 
   4   8  10     1032.40     1027.90     14.79 o 
   5   8  10       57.88       37.99      3.86 o 
   6   8  10        3.87        9.46      3.07 o 
   7   8  10     2849.67     2883.16     47.18 o 
   8   8  10       52.71       52.46      5.36 o 
   9   8  10      233.50      243.32      9.43 o 
  10   8  10      209.27      205.43     12.85 o 
  11   8  10       77.65       79.85      9.10 o 
  12   8  10       27.18       17.30      6.62 o 
   1   9  10       42.75       40.53      2.18 o 
   2   9  10      116.96      101.76      2.89 o 
   3   9  10      546.69      558.00      8.99 o 
   4   9  10        2.13        5.40      2.72 o 
   5   9  10     1125.45      923.07     15.92 o 
   6   9  10      794.28      814.44     16.92 o 
   7   9  10      230.45      227.37      8.78 o 
   8   9  10     1052.06     1068.08     21.03 o 
   9   9  10     1113.88     1126.18     22.05 o 
  10   9  10       53.53       31.22      9.11 o 
  11   9  10       25.20       43.50     10.35 o 
  12   9  10       54.35       49.29      8.65 o 
   0  10  10      536.59      589.02     14.28 o 
   1  10  10     1751.18     1621.02     15.60 o 
   2  10  10      451.07      492.98      6.56 o 
   3  10  10      321.06      288.83      8.33 o 
   4  10  10      408.11      316.11      9.25 o 
   5  10  10     2172.05     2017.83     28.24 o 
   6  10  10       23.36       27.21      4.31 o 
   7  10  10      133.69      108.15      7.23 o 
   8  10  10      444.63      420.27     12.64 o 
   9  10  10      312.22      336.41     13.19 o 
  10  10  10      341.33      340.23     20.80 o 
  11  10  10      202.39      208.63     18.07 o 
  12  10  10       90.86       90.89     16.09 o 
   1  11  10      294.23      370.04      6.24 o 
   2  11  10      381.54      362.58      6.31 o 
   3  11  10      259.09      245.53     10.00 o 
   4  11  10       14.97       29.11      4.13 o 
   5  11  10      395.60      364.19     10.23 o 
   6  11  10      187.39      165.46      8.36 o 
   7  11  10      947.82      928.31     22.77 o 
   8  11  10      846.91      840.04     21.60 o 
   9  11  10      378.42      403.77     14.26 o 
  10  11  10       14.26        7.96      8.65 o 
  11  11  10      413.92      418.39     24.36 o 
   0  12  10      187.41      191.42      9.08 o 
   1  12  10      109.02      150.79      4.73 o 
   2  12  10       56.98       50.37      3.52 o 
   3  12  10       13.69        7.41      3.23 o 
   4  12  10       21.86       23.40      4.58 o 
   5  12  10      781.07      777.30     26.82 o 
   6  12  10        7.00        3.23      5.70 o 
   7  12  10     1408.15     1353.56     38.69 o 
   8  12  10       48.24       47.46      6.73 o 
   9  12  10      151.21      149.29     10.02 o 
  10  12  10        6.56       -7.01      7.10 o 
   1  13  10      174.32      178.31      5.46 o 
   2  13  10      413.15      382.81      9.31 o 
   3  13  10     5285.18     5304.25     62.16 o 
   4  13  10      386.18      420.74     12.84 o 
   5  13  10     2283.73     2165.25     42.42 o 
   6  13  10      219.42      217.29     13.53 o 
   7  13  10       26.34       30.74      6.22 o 
   8  13  10      323.42      295.90     17.30 o 
   9  13  10       16.70        9.49      6.14 o 
  10  13  10      497.79      498.59     27.35 o 
   0  14  10      188.33      156.04      7.73 o 
   1  14  10      506.61      539.11     10.42 o 
   2  14  10      719.31      671.44     12.24 o 
   3  14  10      253.51      288.35      9.34 o 
   4  14  10      220.59      220.42      8.94 o 
   5  14  10      334.52      314.12     20.52 o 
   6  14  10        3.42        3.30      5.04 o 
   7  14  10        0.43        4.54      5.48 o 
   8  14  10      135.38      139.67     12.37 o 
   9  14  10        0.81        4.23      5.45 o 
   1  15  10      173.24      161.30      6.27 o 
   2  15  10      996.18     1009.68     15.52 o 
   3  15  10      201.25      234.35      8.94 o 
   4  15  10      487.39      454.62     13.67 o 
   5  15  10        0.68       -2.95      5.02 o 
   6  15  10      150.09      150.49     11.19 o 
   7  15  10     1352.32     1374.72     32.30 o 
   8  15  10      209.45      214.93     12.39 o 
   9  15  10       10.42        9.46      8.85 o 
   0  16  10      691.37      722.93     16.92 o 
   1  16  10      399.05      379.30      8.54 o 
   2  16  10      634.28      622.22     14.38 o 
   3  16  10      759.27      754.78     16.15 o 
   4  16  10       80.33       66.33      6.97 o 
   5  16  10      114.90      107.93      8.38 o 
   6  16  10       37.13       36.29     12.64 o 
   7  16  10      295.77      320.61     14.68 o 
   8  16  10       79.07       88.99      9.33 o 
   1  17  10        1.92       -2.91      2.91 o 
   2  17  10       31.94       41.63      5.52 o 
   3  17  10      481.54      488.69     14.86 o 
   4  17  10       78.45       72.71      7.56 o 
   5  17  10     1924.20     2007.03     35.09 o 
   6  17  10      315.83      318.75     12.67 o 
   7  17  10      614.58      671.86     21.97 o 
   0  18  10      578.18      589.96     15.98 o 
   1  18  10        3.15        3.96      3.40 o 
   2  18  10      593.11      615.14     17.95 o 
   3  18  10       24.30       28.40      6.04 o 
   4  18  10       38.57       49.04      6.94 o 
   5  18  10      207.46      200.31     10.82 o 
   6  18  10       15.45       20.94      9.30 o 
   1  19  10      410.51      416.95     11.33 o 
   2  19  10      356.03      352.29     13.18 o 
   3  19  10       79.09       80.33      8.27 o 
   4  19  10      963.20      981.70     22.85 o 
   5  19  10      296.83      336.62     13.42 o 
   0  20  10      762.37      831.10     20.15 o 
   1  20  10      692.59      753.53     16.95 o 
   2  20  10      596.67      643.92     15.76 o 
   1   1  11      293.45      300.43      4.29 o 
   2   1  11     8403.88     9191.41     63.13 o 
   3   1  11     8448.72     8401.44     55.50 o 
   4   1  11       24.29       24.67      1.87 o 
   5   1  11      335.77      255.02      4.71 o 
   6   1  11      653.89      826.21      8.66 o 
   7   1  11      632.45      615.44      7.74 o 
   8   1  11      987.73      917.28     11.19 o 
   9   1  11      526.10      514.59      9.31 o 
  10   1  11       41.43       39.69      5.57 o 
  11   1  11      538.93      529.56     20.65 o 
  12   1  11      216.94      242.40     11.81 o 
  13   1  11      154.03      192.68     11.64 o 
   0   2  11      258.77      298.43      6.40 o 
   1   2  11      682.97      652.59     12.25 o 
   2   2  11     1372.09     1439.50     14.43 o 
   3   2  11     2627.81     2860.32     20.64 o 
   4   2  11        0.16        7.32      1.05 o 
   5   2  11      514.08      476.81      5.64 o 
   6   2  11     3035.67     3225.56     25.15 o 
   7   2  11     1485.19     1469.25     15.23 o 
   8   2  11      963.24     1003.41     13.98 o 
   9   2  11      735.66      715.25     11.53 o 
  10   2  11      151.75      156.03      9.24 o 
  11   2  11      520.32      506.37     16.07 o 
  12   2  11      168.90      184.94     20.80 o 
  13   2  11      408.30      413.33     15.99 o 
   1   3  11       73.29      105.14      3.67 o 
   2   3  11        0.22        2.96      1.32 o 
   3   3  11     2674.63     2635.70     18.96 o 
   4   3  11     1427.85     1598.31     12.02 o 
   5   3  11     2834.64     2812.18     21.98 o 
   6   3  11       89.56       92.14      2.89 o 
   7   3  11     3385.81     3286.76     39.11 o 
   8   3  11      171.46      174.25      7.02 o 
   9   3  11       71.51       90.12      5.64 o 
  10   3  11     1756.26     1728.33     28.48 o 
  11   3  11      202.84      185.47     10.20 o 
  12   3  11       13.96       15.09      5.62 o 
  13   3  11      243.48      274.54     13.42 o 
   0   4  11      329.26      215.01     10.16 o 
   1   4  11      295.71      387.15      5.30 o 
   2   4  11     2294.58     2251.16     17.61 o 
   3   4  11       49.50       52.61      1.74 o 
   4   4  11      152.01      141.59      2.88 o 
   5   4  11       26.86       38.68      2.20 o 
   6   4  11      987.49      956.22     10.80 o 
   7   4  11     2125.83     2060.50     30.40 o 
   8   4  11      246.43      213.29      7.66 o 
   9   4  11     2104.33     2056.15     27.40 o 
  10   4  11      187.95      176.58     15.66 o 
  11   4  11        2.47       -1.19      5.13 o 
  12   4  11       33.46       33.68      6.57 o 
  13   4  11        1.98        0.88      5.44 o 
   1   5  11        2.35        1.05      0.90 o 
   2   5  11       37.22       26.35      2.03 o 
   3   5  11      199.09      224.73      3.66 o 
   4   5  11       17.04        8.94      1.51 o 
   5   5  11      200.31      195.93      4.57 o 
   6   5  11     8270.32     8255.75     79.07 o 
   7   5  11        0.56        5.97      2.87 o 
   8   5  11     1890.22     1918.68     29.71 o 
   9   5  11       94.26      100.23      8.63 o 
  10   5  11      802.50      734.56     15.10 o 
  11   5  11       44.29       61.30      7.58 o 
  12   5  11      218.27      206.97     16.58 o 
  13   5  11       27.50       31.56      7.28 o 
   0   6  11     1353.80     1632.48     20.09 o 
   1   6  11    10039.86     9747.22     72.29 o 
   2   6  11      875.18      766.59      8.09 o 
   3   6  11     2883.53     2769.56     24.95 o 
   4   6  11      855.54      777.07     10.15 o 
   5   6  11      187.37      180.99      4.82 o 
   6   6  11       13.53       16.88      3.03 o 
   7   6  11      396.64      390.26     10.25 o 
   8   6  11      783.63      769.49     29.68 o 
   9   6  11      495.21      505.75     12.71 o 
  10   6  11       67.62       65.47      5.49 o 
  11   6  11       23.15       39.09     13.06 o 
  12   6  11       40.84       28.98      6.74 o 
  13   6  11       70.69       67.16     12.76 o 
   1   7  11     2727.30     2822.88     23.84 o 
   2   7  11     1690.14     1729.12     17.13 o 
   3   7  11      874.24      809.58      9.92 o 
   4   7  11     5472.85     5298.92     53.46 o 
   5   7  11     2111.37     2205.43     28.55 o 
   6   7  11     2528.92     2508.98     32.17 o 
   7   7  11        5.12        3.64      3.08 o 
   8   7  11      132.67      124.74      8.94 o 
   9   7  11      342.81      321.80     12.02 o 
  10   7  11      808.33      859.83     20.21 o 
  11   7  11        8.29       13.26      5.68 o 
  12   7  11       15.51       32.58      7.23 o 
   0   8  11      229.45      157.76      5.04 o 
   1   8  11     1931.65     1962.25     15.61 o 
   2   8  11     5139.17     4898.60     41.77 o 
   3   8  11      449.64      445.00      8.46 o 
   4   8  11     7701.01     7486.99     73.73 o 
   5   8  11     1119.98     1130.80     17.78 o 
   6   8  11       71.75       48.05      4.61 o 
   7   8  11      230.23      238.90      8.77 o 
   8   8  11        3.17        1.80      4.24 o 
   9   8  11        1.04        5.74      4.54 o 
  10   8  11       44.12       55.18      6.37 o 
  11   8  11        0.08       -0.98      6.66 o 
  12   8  11      335.71      379.07     46.95 o 
   1   9  11      217.10      213.29      5.70 o 
   2   9  11      906.06      913.25     10.52 o 
   3   9  11      123.65      109.87      4.40 o 
   4   9  11     1648.04     1562.56     22.54 o 
   5   9  11      109.43       76.28      5.14 o 
   6   9  11     1783.80     1733.46     25.17 o 
   7   9  11      516.54      507.57     13.17 o 
   8   9  11       69.01       73.56      6.92 o 
   9   9  11       40.48       38.49      6.01 o 
  10   9  11       77.25       87.56      7.61 o 
  11   9  11       91.15      102.67     13.43 o 
  12   9  11      206.81      234.69     14.16 o 
   0  10  11      384.75      417.60      9.13 o 
   1  10  11      552.05      463.58      7.15 o 
   2  10  11     2019.23     1782.07     18.45 o 
   3  10  11      100.79       81.04      5.79 o 
   4  10  11     1980.37     1877.14     29.84 o 
   5  10  11      665.51      621.53     18.77 o 
   6  10  11        9.51        9.65      4.17 o 
   7  10  11      137.49      109.09      8.29 o 
   8  10  11       62.05       80.48     11.08 o 
   9  10  11      495.52      518.14     16.09 o 
  10  10  11        0.41       -1.26      6.85 o 
  11  10  11        4.67        2.62      7.55 o 
   1  11  11      840.70      842.05     10.06 o 
   2  11  11        6.66        6.62      2.39 o 
   3  11  11     3407.79     3319.53     47.43 o 
   4  11  11     2803.30     2493.29     37.89 o 
   5  11  11      939.80      941.65     19.22 o 
   6  11  11      833.48      780.36     22.25 o 
   7  11  11      332.47      336.58     23.32 o 
   8  11  11      529.37      534.79     16.62 o 
   9  11  11      236.41      227.20     11.20 o 
  10  11  11      202.78      203.12     17.15 o 
  11  11  11      397.67      373.95     22.89 o 
   0  12  11      903.02      837.46     13.64 o 
   1  12  11      948.36      960.22     11.88 o 
   2  12  11      103.83       78.09      5.24 o 
   3  12  11        1.84        1.44      3.06 o 
   4  12  11       19.70       14.97      4.33 o 
   5  12  11      292.07      267.12     10.21 o 
   6  12  11       81.12      101.37      8.55 o 
   7  12  11      288.85      280.73     12.44 o 
   8  12  11       46.92       35.84      7.01 o 
   9  12  11        0.45       -4.10      5.27 o 
  10  12  11      119.06      110.09     14.99 o 
   1  13  11        1.56        1.52      2.15 o 
   2  13  11      240.55      224.62      7.90 o 
   3  13  11      464.80      480.96     11.95 o 
   4  13  11     1377.82     1282.71     24.57 o 
   5  13  11      109.05      110.39      9.01 o 
   6  13  11      203.06      230.03     13.43 o 
   7  13  11        6.23       -0.62      4.79 o 
   8  13  11      371.62      370.04     14.62 o 
   9  13  11        1.46        5.03      6.14 o 
  10  13  11      483.32      504.64     27.32 o 
   0  14  11      231.80      255.48      8.12 o 
   1  14  11     1845.27     1803.93     24.27 o 
   2  14  11       49.18       48.98      5.08 o 
   3  14  11     1048.98      964.75     17.71 o 
   4  14  11       20.03       23.07      4.27 o 
   5  14  11       26.04       27.87      6.31 o 
   6  14  11       25.29       23.28      6.18 o 
   7  14  11      486.39      501.99     28.59 o 
   8  14  11        0.72       -0.80      5.16 o 
   9  14  11      219.45      233.28     12.16 o 
   1  15  11       64.00       63.67      4.52 o 
   2  15  11       25.48       20.29      4.33 o 
   3  15  11      207.88      221.74      8.81 o 
   4  15  11        2.24        6.05      4.43 o 
   5  15  11      397.03      387.27     12.75 o 
   6  15  11      440.73      441.36     16.70 o 
   7  15  11      183.27      189.04     12.10 o 
   8  15  11      218.68      212.05     12.29 o 
   9  15  11       42.14       49.08      9.81 o 
   0  16  11      456.75      490.00     13.61 o 
   1  16  11      299.41      263.39      7.74 o 
   2  16  11       89.37       77.07      6.25 o 
   3  16  11      200.63      209.10      9.03 o 
   4  16  11      275.53      280.56     11.20 o 
   5  16  11      400.35      413.89     13.58 o 
   6  16  11       12.50       12.41      6.32 o 
   7  16  11       11.43       17.97      6.64 o 
   8  16  11       21.89       16.49      6.48 o 
   1  17  11      172.97      176.54      9.49 o 
   2  17  11      201.46      207.46     10.39 o 
   3  17  11      711.51      702.63     17.86 o 
   4  17  11      125.94      128.09      9.08 o 
   5  17  11      505.92      503.69     15.43 o 
   6  17  11       34.29       37.28      6.67 o 
   7  17  11        1.43        7.47      6.40 o 
   0  18  11      866.18      928.58     20.56 o 
   1  18  11       32.25       29.09      4.63 o 
   2  18  11       80.46       76.34      6.75 o 
   3  18  11        0.99       -1.19      4.99 o 
   4  18  11       95.82       88.52      8.29 o 
   5  18  11      428.78      435.86     14.77 o 
   6  18  11      228.87      241.73     11.54 o 
   1  19  11      315.61      324.19     10.17 o 
   2  19  11      627.30      673.89     24.92 o 
   3  19  11      640.06      657.01     18.13 o 
   4  19  11      660.52      666.48     18.33 o 
   0  20  11     1071.95     1204.52     33.62 o 
   1  20  11      398.37      402.83     13.80 o 
   2  20  11      187.09      214.82     13.10 o 
   0   0  12        3.50        6.58      6.24 o 
   1   0  12    15961.96    15437.83    157.03 o 
   2   0  12     1314.54     1525.32     16.02 o 
   3   0  12     2234.31     1956.11     20.76 o 
   4   0  12     1519.60     1845.56     20.25 o 
   5   0  12     1341.44     1467.94     24.92 o 
   6   0  12     4228.70     4096.90     41.50 o 
   7   0  12       23.42       26.89      3.13 o 
   8   0  12       89.72      124.65      5.88 o 
   9   0  12       24.95       37.74      6.84 o 
  10   0  12       94.91       87.19      9.88 o 
  11   0  12       63.46       65.48      9.97 o 
  12   0  12       46.97       39.66      9.02 o 
  13   0  12      209.35      180.31     15.68 o 
   1   1  12       89.92      128.56      2.53 o 
   2   1  12      608.11      884.82      9.10 o 
   3   1  12     2070.72     2338.16     17.96 o 
   4   1  12     1780.15     1861.68     15.32 o 
   5   1  12     2245.09     2456.00     19.40 o 
   6   1  12       47.14       41.59      2.56 o 
   7   1  12     3810.53     3923.91     31.81 o 
   8   1  12      245.24      236.68      5.10 o 
   9   1  12      671.14      700.54     12.11 o 
  10   1  12      759.55      799.11     19.29 o 
  11   1  12      397.30      401.48     13.78 o 
  12   1  12       43.61       48.46     10.01 o 
  13   1  12      179.04      183.66     18.88 o 
   0   2  12     1238.81     1291.26     18.58 o 
   1   2  12     2176.63     2100.51     17.99 o 
   2   2  12     1645.26     1777.11     13.98 o 
   3   2  12     2010.10     2305.55     18.13 o 
   4   2  12     1230.29     1215.23     11.17 o 
   5   2  12     3648.27     3930.66     40.63 o 
   6   2  12      793.29      725.02      7.54 o 
   7   2  12     3400.36     3632.88     34.32 o 
   8   2  12     1645.88     1693.99     20.50 o 
   9   2  12      707.64      692.90     12.99 o 
  10   2  12      107.87       95.74      6.48 o 
  11   2  12       24.30       21.57      5.44 o 
  12   2  12       44.02       68.51      7.66 o 
  13   2  12     1231.69     1204.00     29.14 o 
   1   3  12     2710.04     2624.19     22.51 o 
   2   3  12      362.85      352.32      9.68 o 
   3   3  12     9106.47     9066.07     72.12 o 
   4   3  12       29.46       50.37      2.22 o 
   5   3  12     6712.46     6770.91     48.58 o 
   6   3  12        0.22        2.54      2.27 o 
   7   3  12      520.86      521.11     10.16 o 
   8   3  12      125.56      133.91      5.77 o 
   9   3  12       75.97       56.21      4.37 o 
  10   3  12      299.81      313.53      8.34 o 
  11   3  12      112.15      105.78      8.84 o 
  12   3  12      115.25      137.46     10.10 o 
  13   3  12        5.98        7.38      6.10 o 
   0   4  12      748.49      744.89     12.57 o 
   1   4  12      271.01      277.08      4.44 o 
   2   4  12     1167.24     1121.35      9.42 o 
   3   4  12     5782.17     5869.31     39.88 o 
   4   4  12     2338.13     2229.02     17.88 o 
   5   4  12       22.04       11.71      1.94 o 
   6   4  12       41.83       44.02      4.24 o 
   7   4  12      314.07      311.08      9.68 o 
   8   4  12      417.30      462.53     11.34 o 
   9   4  12        1.73        5.21      3.34 o 
  10   4  12     1049.81      970.66     16.07 o 
  11   4  12      768.48      741.72     17.15 o 
  12   4  12        0.01        0.09      4.73 o 
  13   4  12      271.96      272.97     17.05 o 
   1   5  12     2148.78     2297.50     17.08 o 
   2   5  12        0.48        3.02      1.36 o 
   3   5  12      555.88      408.94      5.45 o 
   4   5  12      159.77      141.80      3.46 o 
   5   5  12       87.56      105.40      3.56 o 
   6   5  12     1117.34     1137.71     14.64 o 
   7   5  12      130.44      138.24      6.28 o 
   8   5  12      117.35      116.28      6.31 o 
   9   5  12      444.63      426.70     12.92 o 
  10   5  12      195.68      208.32      8.07 o 
  11   5  12      494.64      523.46     14.48 o 
  12   5  12        0.41        1.04      6.24 o 
  13   5  12        4.37        1.90      8.89 o 
   0   6  12    12675.00    13591.52    140.69 o 
   1   6  12     6105.37     6473.98     49.26 o 
   2   6  12      136.95      136.11      2.91 o 
   3   6  12     1637.60     1648.55     21.79 o 
   4   6  12     2145.43     2090.36     21.38 o 
   5   6  12     1053.32      988.41     12.28 o 
   6   6  12       24.90       12.14      4.88 o 
   7   6  12       18.37       22.87      3.62 o 
   8   6  12        2.07        1.77      3.15 o 
   9   6  12        0.15        0.67      3.80 o 
  10   6  12       29.39       20.37      4.89 o 
  11   6  12       19.48        8.85      5.35 o 
  12   6  12        3.47        0.65      4.80 o 
   1   7  12        3.81        3.30      1.02 o 
   2   7  12      179.86      209.38      4.33 o 
   3   7  12     1547.92     1553.74     16.05 o 
   4   7  12      549.47      564.90      8.70 o 
   5   7  12     2339.51     2220.32     28.70 o 
   6   7  12      207.78      215.29      7.11 o 
   7   7  12       65.48       74.27      5.54 o 
   8   7  12        2.91        1.94      3.60 o 
   9   7  12      275.35      258.50     19.62 o 
  10   7  12       14.93       16.09      4.75 o 
  11   7  12      383.80      414.84     16.09 o 
  12   7  12       97.45       93.77      9.53 o 
   0   8  12       23.73       26.26      2.53 o 
   1   8  12     1298.81     1238.58     14.64 o 
   2   8  12       17.14       12.48      2.09 o 
   3   8  12      432.65      418.08      7.00 o 
   4   8  12      309.85      321.11      7.63 o 
   5   8  12     1317.36     1337.35     20.06 o 
   6   8  12       79.98       82.82      5.23 o 
   7   8  12      705.70      690.73     17.43 o 
   8   8  12      142.93      140.49      8.36 o 
   9   8  12     1438.42     1506.32     30.51 o 
  10   8  12      179.26      164.76      9.30 o 
  11   8  12       26.56       15.11      8.58 o 
  12   8  12        0.34        1.12      5.69 o 
   1   9  12      101.02       76.43      2.51 o 
   2   9  12        6.69        9.19      2.02 o 
   3   9  12       59.87       76.55      4.19 o 
   4   9  12       28.96       22.57      3.70 o 
   5   9  12      327.93      310.10      9.69 o 
   6   9  12      776.07      809.08     16.88 o 
   7   9  12       20.30       28.88      5.21 o 
   8   9  12       49.67       50.05      7.18 o 
   9   9  12      145.09      160.02     10.52 o 
  10   9  12       43.91       46.01      7.06 o 
  11   9  12        0.81       -0.49      7.24 o 
  12   9  12       41.31       40.69     12.39 o 
   0  10  12       62.22       75.28      4.35 o 
   1  10  12      686.83      731.35      8.71 o 
   2  10  12      272.99      285.62      5.93 o 
   3  10  12        8.01       14.26      3.75 o 
   4  10  12      826.08      756.50     18.67 o 
   5  10  12       80.77       66.83      5.73 o 
   6  10  12      119.29      117.19     11.40 o 
   7  10  12     1445.56     1439.10     29.97 o 
   8  10  12       13.06       12.69      4.94 o 
   9  10  12     1469.01     1431.10     30.37 o 
  10  10  12        0.86        8.60      5.04 o 
  11  10  12       80.47       76.89     12.45 o 
   1  11  12      725.73      628.09      7.87 o 
   2  11  12       35.22       39.74      3.26 o 
   3  11  12     3421.17     3348.77     40.96 o 
   4  11  12        6.02        7.39      4.21 o 
   5  11  12     2552.68     2459.94     61.83 o 
   6  11  12      146.36      145.31     12.37 o 
   7  11  12      478.83      498.78     15.94 o 
   8  11  12       10.96       18.83      5.47 o 
   9  11  12      572.22      551.01     17.16 o 
  10  11  12       17.66       21.87      5.87 o 
  11  11  12      231.03      235.79     18.33 o 
   0  12  12      615.68      507.82     10.95 o 
   1  12  12      975.52     1016.57     11.55 o 
   2  12  12     2260.55     2181.71     26.67 o 
   3  12  12     1480.08     1446.65     25.11 o 
   4  12  12     1060.66      979.71     20.08 o 
   5  12  12       37.41       48.79      6.47 o 
   6  12  12      319.21      299.00     12.62 o 
   7  12  12      149.44      128.96      9.60 o 
   8  12  12      248.12      244.59     16.15 o 
   9  12  12      451.30      510.23     16.70 o 
  10  12  12        1.58        1.98      7.59 o 
   1  13  12      448.86      432.90      7.10 o 
   2  13  12      711.80      668.43     13.51 o 
   3  13  12        5.76        9.07      3.63 o 
   4  13  12        0.44       -2.56      3.25 o 
   5  13  12      145.81      136.38      9.80 o 
   6  13  12      471.45      499.67     16.68 o 
   7  13  12      269.91      282.61     26.43 o 
   8  13  12       70.10       70.83      8.21 o 
   9  13  12      188.69      181.00     11.12 o 
  10  13  12       85.97      103.67     14.75 o 
   0  14  12      258.79      278.79      9.61 o 
   1  14  12       55.90       53.53      3.70 o 
   2  14  12      653.03      677.91     14.00 o 
   3  14  12     2153.02     2156.89     30.53 o 
   4  14  12      122.09      106.79      6.81 o 
   5  14  12      163.65      169.76     11.13 o 
   6  14  12      311.82      290.39     20.23 o 
   7  14  12       54.83       51.98      7.54 o 
   8  14  12      343.06      356.40     35.66 o 
   9  14  12      274.24      276.63     13.15 o 
   1  15  12      558.81      574.28     11.66 o 
   2  15  12       19.53       19.27      4.33 o 
   3  15  12     2482.21     2558.57     35.37 o 
   4  15  12      344.95      307.01     10.14 o 
   5  15  12     2319.27     2266.75     37.10 o 
   6  15  12      206.50      211.58     12.29 o 
   7  15  12        0.34       -0.42      5.29 o 
   8  15  12      142.59      139.59     10.84 o 
   9  15  12        2.58        7.42      7.77 o 
   0  16  12      139.99      161.95      9.05 o 
   1  16  12      682.31      664.03     16.74 o 
   2  16  12       38.67       28.34      4.87 o 
   3  16  12      431.35      481.00     12.73 o 
   4  16  12       24.34       25.95      5.67 o 
   5  16  12      121.92      124.57      8.80 o 
   6  16  12      667.17      665.63     19.31 o 
   7  16  12      431.58      444.21     17.32 o 
   8  16  12       17.22       18.45      8.57 o 
   1  17  12        1.49        2.87      3.99 o 
   2  17  12       13.55       13.76      4.19 o 
   3  17  12        8.74       13.45      4.61 o 
   4  17  12        9.22       19.04      5.60 o 
   5  17  12      200.61      216.96     10.75 o 
   6  17  12      231.95      250.75     11.54 o 
   7  17  12      898.35      859.05     24.67 o 
   0  18  12       19.25       26.17      9.45 o 
   1  18  12      103.49       93.56      7.11 o 
   2  18  12       18.83       23.75      5.05 o 
   3  18  12      319.80      334.11     12.61 o 
   4  18  12      194.72      207.06     10.88 o 
   5  18  12       11.61       13.17      5.71 o 
   6  18  12        3.64       12.06      6.87 o 
   1  19  12      271.80      285.73     10.62 o 
   2  19  12      157.77      179.40     10.43 o 
   3  19  12      187.31      219.36     11.35 o 
   4  19  12       83.83       86.88      8.35 o 
   0  20  12       12.27       18.93     11.60 o 
   1  20  12      444.13      457.03     14.45 o 
   1   1  13      436.03      492.18      7.77 o 
   2   1  13      832.02     1014.64      8.77 o 
   3   1  13      955.92      943.84     11.22 o 
   4   1  13       36.15       35.48      2.77 o 
   5   1  13        7.55        2.94      1.12 o 
   6   1  13      326.29      351.72      4.81 o 
   7   1  13        7.28        8.98      2.04 o 
   8   1  13        2.64       -0.50      1.93 o 
   9   1  13      150.30      136.60      5.56 o 
  10   1  13       26.08       29.12      4.95 o 
  11   1  13      689.61      709.64     21.62 o 
  12   1  13       59.86       64.65      8.82 o 
  13   1  13      446.00      483.66     16.97 o 
   0   2  13     4025.56     4196.73     52.71 o 
   1   2  13      401.61      334.83      5.97 o 
   2   2  13     4130.71     4399.02     33.95 o 
   3   2  13     2320.05     2142.19     17.16 o 
   4   2  13      884.19      947.89      9.43 o 
   5   2  13     1098.15     1186.07     10.30 o 
   6   2  13       41.62       41.69      2.31 o 
   7   2  13     1336.11     1331.68     16.39 o 
   8   2  13       10.38        9.06      2.69 o 
   9   2  13      550.28      597.10     11.23 o 
  10   2  13      281.05      263.58      9.15 o 
  11   2  13       20.98       17.73      5.08 o 
  12   2  13       41.83       37.87      6.39 o 
  13   2  13        7.83       13.43      5.87 o 
   1   3  13       12.05        8.08      1.10 o 
   2   3  13      448.38      460.48      7.38 o 
   3   3  13     1985.67     1913.89     18.03 o 
   4   3  13        1.50        5.61      1.59 o 
   5   3  13    10204.87    10218.12     71.52 o 
   6   3  13      328.43      341.63      5.04 o 
   7   3  13     1887.55     2031.06     21.25 o 
   8   3  13      553.87      547.42     11.99 o 
   9   3  13       78.92       79.21      6.10 o 
  10   3  13       68.62       77.22      5.02 o 
  11   3  13       97.04      102.73      8.26 o 
  12   3  13      102.55      103.04      8.81 o 
  13   3  13       12.88       28.88      6.61 o 
   0   4  13        8.07       14.71      5.10 o 
   1   4  13      980.98     1045.61     10.87 o 
   2   4  13      412.29      395.63      5.12 o 
   3   4  13     3455.92     3723.93     46.73 o 
   4   4  13      808.53      831.12      9.17 o 
   5   4  13       48.31       43.72      2.18 o 
   6   4  13       19.20       16.06      1.90 o 
   7   4  13     1218.23     1272.71     20.62 o 
   8   4  13      458.43      448.82     11.01 o 
   9   4  13      239.23      256.07     12.62 o 
  10   4  13       57.24       53.98      4.59 o 
  11   4  13      160.00      138.82      8.09 o 
  12   4  13       30.24       29.07      6.18 o 
  13   4  13      113.01      119.84     14.17 o 
   1   5  13      477.69      456.07      5.81 o 
   2   5  13      119.70      127.19      2.50 o 
   3   5  13     2301.11     2444.82     20.55 o 
   4   5  13      296.83      328.74      4.97 o 
   5   5  13     3913.24     3791.58     33.02 o 
   6   5  13      227.98      232.47      5.51 o 
   7   5  13      935.37      961.63     30.28 o 
   8   5  13      325.96      309.09     24.55 o 
   9   5  13      113.41      128.22      6.87 o 
  10   5  13        9.95        8.11      3.45 o 
  11   5  13      188.81      212.91      9.70 o 
  12   5  13      312.52      307.92     13.48 o 
   0   6  13       25.69       33.24      2.91 o 
   1   6  13     9809.19    10309.50     68.23 o 
   2   6  13       54.21      103.41      4.05 o 
   3   6  13     3023.45     2918.48     26.11 o 
   4   6  13     2764.31     2780.07     27.17 o 
   5   6  13       14.54       14.67      2.07 o 
   6   6  13       16.31       12.12      4.44 o 
   7   6  13      460.10      443.25     24.77 o 
   8   6  13       96.92       97.14      7.97 o 
   9   6  13     1118.69     1121.69     38.84 o 
  10   6  13      117.16      112.53      7.79 o 
  11   6  13      372.71      381.53     12.70 o 
  12   6  13        0.57        4.18      5.24 o 
   1   7  13       73.23       78.68      3.00 o 
   2   7  13     1182.94     1214.61     12.14 o 
   3   7  13       46.47       53.06      2.61 o 
   4   7  13     3682.74     3514.55     36.55 o 
   5   7  13      578.89      564.87     18.39 o 
   6   7  13     1161.01     1080.03     19.27 o 
   7   7  13     1309.01     1288.86     26.30 o 
   8   7  13       19.82       27.00      4.91 o 
   9   7  13     2094.81     2098.99     38.65 o 
  10   7  13      163.31      169.44      9.00 o 
  11   7  13     1184.74     1197.65     28.46 o 
  12   7  13       16.98       18.93      5.49 o 
   0   8  13     1630.40     1876.38     23.52 o 
   1   8  13      227.72      232.88      4.82 o 
   2   8  13      758.20      721.76     12.77 o 
   3   8  13      184.84      196.48      5.43 o 
   4   8  13        9.95        4.91      2.58 o 
   5   8  13       44.34       39.20      4.36 o 
   6   8  13      351.42      344.05     10.06 o 
   7   8  13      735.96      745.74     18.20 o 
   8   8  13      311.58      307.05     26.22 o 
   9   8  13      161.85      172.35      9.30 o 
  10   8  13     1451.96     1449.31     29.95 o 
  11   8  13      653.11      668.55     20.54 o 
  12   8  13       16.53       11.63      5.75 o 
   1   9  13     2008.40     1939.72     18.02 o 
   2   9  13      803.61      728.13      9.11 o 
   3   9  13     8712.27     8097.67     72.11 o 
   4   9  13     1220.95     1053.68     19.16 o 
   5   9  13     6258.22     6190.31     80.13 o 
   6   9  13     2242.73     2091.12     32.55 o 
   7   9  13     2295.25     2222.31     40.73 o 
   8   9  13        1.03        0.44      3.99 o 
   9   9  13      276.84      282.11     24.31 o 
  10   9  13      131.56      138.67     24.31 o 
  11   9  13      144.42      147.47     14.68 o 
  12   9  13       55.49       43.40     15.09 o 
   0  10  13     2393.36     2150.52     27.63 o 
   1  10  13      496.73      522.91      7.57 o 
   2  10  13      140.28      125.81      4.22 o 
   3  10  13        2.73       -2.48      2.48 o 
   4  10  13        2.55        3.55      3.39 o 
   5  10  13     1191.52     1232.23     22.29 o 
   6  10  13       78.73       66.28      5.83 o 
   7  10  13       26.04       17.33      4.98 o 
   8  10  13      329.45      312.46     12.30 o 
   9  10  13       90.92       94.56     13.20 o 
  10  10  13       61.40       62.16      7.45 o 
  11  10  13        7.21       21.71      8.56 o 
   1  11  13      966.51      842.47     10.50 o 
   2  11  13     2641.32     2412.53     22.44 o 
   3  11  13      870.93      823.50     14.61 o 
   4  11  13       44.52       53.00      5.74 o 
   5  11  13      174.10      164.83      8.14 o 
   6  11  13      464.24      441.90     14.56 o 
   7  11  13      422.09      418.67     14.39 o 
   8  11  13      121.72      128.60      9.04 o 
   9  11  13      534.72      532.12     16.78 o 
  10  11  13      391.51      381.37     21.94 o 
  11  11  13      318.06      338.66     21.15 o 
   0  12  13     3471.07     3069.38     38.27 o 
   1  12  13     1993.04     1980.68     19.51 o 
   2  12  13      252.01      274.69      7.63 o 
   3  12  13     3248.01     3250.38     40.55 o 
   4  12  13      142.17      144.36      6.81 o 
   5  12  13       80.37       91.03      6.94 o 
   6  12  13      586.10      554.93     17.09 o 
   7  12  13      570.54      551.09     17.26 o 
   8  12  13      172.38      164.65     10.06 o 
   9  12  13       22.06       22.38      6.05 o 
  10  12  13        1.99        6.68      5.21 o 
   1  13  13       10.15        1.64      2.31 o 
   2  13  13     1277.69     1148.52     18.83 o 
   3  13  13      222.69      218.50      8.10 o 
   4  13  13       10.60       12.88      3.77 o 
   5  13  13     1478.67     1418.67     26.65 o 
   6  13  13     1158.79     1111.07     26.81 o 
   7  13  13       56.62       66.55      8.28 o 
   8  13  13     1016.72     1053.41     26.30 o 
   9  13  13      413.92      419.35     31.90 o 
  10  13  13        0.05        7.59      8.15 o 
   0  14  13       21.10       21.01      3.98 o 
   1  14  13      278.56      313.85      8.27 o 
   2  14  13      390.66      407.51      9.66 o 
   3  14  13       30.05       25.25      4.37 o 
   4  14  13      403.56      391.47     11.04 o 
   5  14  13      829.24      802.97     18.28 o 
   6  14  13      128.67      136.22     10.41 o 
   7  14  13      117.63       96.00      9.16 o 
   8  14  13      724.53      713.64     21.16 o 
   9  14  13      333.28      363.28     14.85 o 
   1  15  13      178.35      186.86     11.91 o 
   2  15  13       29.51       39.31      5.02 o 
   3  15  13       72.15       82.75      6.34 o 
   4  15  13       54.11       56.04      5.78 o 
   5  15  13      769.54      794.38     18.63 o 
   6  15  13       45.53       44.44      7.57 o 
   7  15  13        3.83        2.30      5.56 o 
   8  15  13       59.10       58.27      8.12 o 
   0  16  13       27.95       13.92      6.36 o 
   1  16  13      443.89      486.01     11.01 o 
   2  16  13       88.45      102.63      6.83 o 
   3  16  13      329.60      349.97     10.96 o 
   4  16  13       44.90       38.39      6.19 o 
   5  16  13      866.63      865.97     20.05 o 
   6  16  13       60.13       78.20      7.68 o 
   7  16  13       83.25       90.53      9.74 o 
   8  16  13       41.26       44.46     10.23 o 
   1  17  13       31.19       38.22      5.20 o 
   2  17  13      202.37      200.59      8.05 o 
   3  17  13      293.18      301.50     13.18 o 
   4  17  13       71.47       90.54      7.96 o 
   5  17  13      334.29      340.45     12.75 o 
   6  17  13      694.01      699.23     18.38 o 
   7  17  13      138.27      145.99     11.67 o 
   0  18  13     1944.18     2124.64     69.12 o 
   1  18  13        5.10        8.84      4.56 o 
   2  18  13      168.57      177.52      8.81 o 
   3  18  13       68.36       75.06      6.76 o 
   4  18  13       51.13       46.70      6.82 o 
   5  18  13       32.56       27.63      7.53 o 
   1  19  13        2.91        1.25      5.72 o 
   2  19  13      858.44      889.27     18.66 o 
   3  19  13      125.75      137.56      9.57 o 
   4  19  13       39.29       43.51      7.71 o 
   1   0  14     8826.92     8471.41     88.10 o 
   2   0  14    20866.52    21516.82    352.63 o 
   3   0  14     6410.12     6702.83     63.11 o 
   4   0  14     2529.91     2509.45     26.59 o 
   5   0  14      718.92      801.88     19.54 o 
   6   0  14      299.09      224.41      5.25 o 
   7   0  14     6059.21     6017.41     75.52 o 
   8   0  14     2164.15     2088.88     30.50 o 
   9   0  14     1127.48     1147.10     23.21 o 
  10   0  14       59.85       56.81      8.13 o 
  11   0  14      738.56      786.96     27.95 o 
  12   0  14      492.72      515.45     22.79 o 
  13   0  14      117.95      129.47     14.25 o 
   1   1  14     2394.27     2567.88     20.34 o 
   2   1  14     6250.03     6906.54     68.32 o 
   3   1  14       28.51       25.01      1.70 o 
   4   1  14      479.48      411.05      5.81 o 
   5   1  14      195.07      247.39      3.84 o 
   6   1  14     2230.78     2051.60     17.03 o 
   7   1  14       42.30       29.83      2.45 o 
   8   1  14        1.39        3.14      2.34 o 
   9   1  14        2.44        4.77      2.68 o 
  10   1  14      114.80      109.63      7.29 o 
  11   1  14      114.08      121.25      8.85 o 
  12   1  14        1.36       -0.54      6.14 o 
  13   1  14      477.15      516.61     17.16 o 
   0   2  14     3380.71     3438.82     44.22 o 
   1   2  14     1694.91     1902.78     16.83 o 
   2   2  14     2342.60     2269.56     17.63 o 
   3   2  14       47.70       56.12      2.50 o 
   4   2  14     1854.31     1921.27     18.63 o 
   5   2  14     1452.01     1389.93     13.79 o 
   6   2  14      679.35      621.93      7.44 o 
   7   2  14       93.59       70.37      3.64 o 
   8   2  14      199.40      224.84      6.62 o 
   9   2  14       71.75       70.70      5.47 o 
  10   2  14      325.26      337.49      8.60 o 
  11   2  14       23.92       19.76      5.00 o 
  12   2  14       87.48       77.62      7.66 o 
  13   2  14      495.35      513.46     17.21 o 
   1   3  14      384.93      436.04      5.44 o 
   2   3  14      154.22      175.11      5.11 o 
   3   3  14     1746.48     1724.05     16.72 o 
   4   3  14     1197.19     1148.72     11.79 o 
   5   3  14     7339.40     7106.88     58.71 o 
   6   3  14     5733.81     5798.37     44.89 o 
   7   3  14     1698.20     1594.98     17.63 o 
   8   3  14     2081.39     2137.07     31.36 o 
   9   3  14       95.33      104.10      5.38 o 
  10   3  14      218.73      203.72      7.07 o 
  11   3  14        3.54        4.77      4.41 o 
  12   3  14      287.25      300.18     12.66 o 
  13   3  14       33.57       22.31      6.12 o 
   0   4  14       35.07      101.99      4.38 o 
   1   4  14     3771.13     3777.58     31.93 o 
   2   4  14      375.04      334.57      3.98 o 
   3   4  14       18.31       10.94      1.69 o 
   4   4  14       37.38       48.49      3.05 o 
   5   4  14     4513.45     4530.37     37.98 o 
   6   4  14      461.08      458.60      6.22 o 
   7   4  14      454.03      478.32     10.75 o 
   8   4  14        2.57        3.23      3.80 o 
   9   4  14      326.52      334.82      9.83 o 
  10   4  14       57.64       66.35      5.59 o 
  11   4  14      170.14      183.73      8.84 o 
  12   4  14        0.08        6.97      5.08 o 
   1   5  14      613.56      714.09      7.93 o 
   2   5  14      119.25      130.04      2.86 o 
   3   5  14     3797.02     3649.33     31.03 o 
   4   5  14     1841.91     1727.84     16.52 o 
   5   5  14      880.87      785.75      9.25 o 
   6   5  14       45.69       51.79      2.94 o 
   7   5  14      199.71      215.78      7.29 o 
   8   5  14      302.21      287.62     14.48 o 
   9   5  14      137.55      122.07      7.69 o 
  10   5  14       51.44       49.00      4.64 o 
  11   5  14      945.76      954.83     20.15 o 
  12   5  14       86.52       77.72      8.24 o 
   0   6  14     2218.73     2158.40     30.88 o 
   1   6  14      765.41      737.76      9.07 o 
   2   6  14      165.71      137.54      3.23 o 
   3   6  14      289.85      285.93      5.05 o 
   4   6  14      145.39      195.53      4.67 o 
   5   6  14      220.41      207.75      4.83 o 
   6   6  14     2522.56     2510.99     31.61 o 
   7   6  14        0.27        0.00      2.85 o 
   8   6  14       27.97       35.65      7.24 o 
   9   6  14      390.97      407.60     11.37 o 
  10   6  14       28.54       14.85      4.25 o 
  11   6  14      346.04      358.89     12.08 o 
  12   6  14       21.24       20.71      6.14 o 
   1   7  14       12.82        5.27      1.55 o 
   2   7  14     1731.91     1709.26     15.86 o 
   3   7  14      939.07      966.05     10.54 o 
   4   7  14       10.88        9.61      2.12 o 
   5   7  14     1964.17     1787.97     27.27 o 
   6   7  14      615.48      590.55     12.94 o 
   7   7  14        1.35        5.35      3.57 o 
   8   7  14        0.39        1.91      3.75 o 
   9   7  14      141.50      154.80      8.64 o 
  10   7  14        0.21       -0.29      4.65 o 
  11   7  14       43.32       50.02      9.56 o 
  12   7  14       10.09        8.37      5.06 o 
   0   8  14      230.73      226.91      7.96 o 
   1   8  14     2075.59     1973.08     19.30 o 
   2   8  14       15.84       20.68      2.10 o 
   3   8  14      368.90      398.22      6.40 o 
   4   8  14      126.48      100.78      4.81 o 
   5   8  14        0.72        1.63      4.41 o 
   6   8  14      161.54      155.89      7.41 o 
   7   8  14     1912.39     1887.16     35.12 o 
   8   8  14      143.11      149.48      9.79 o 
   9   8  14      324.94      304.09     11.70 o 
  10   8  14       26.23       37.38      6.04 o 
  11   8  14       14.37        7.86      6.13 o 
  12   8  14       61.67       69.97      8.43 o 
   1   9  14      135.44      125.94      4.08 o 
   2   9  14      713.50      733.86      9.20 o 
   3   9  14     1194.94     1182.23     12.86 o 
   4   9  14       99.57       61.64      5.43 o 
   5   9  14        2.84       10.77      3.65 o 
   6   9  14       90.77       91.68      6.29 o 
   7   9  14       28.28       32.83      7.77 o 
   8   9  14       62.52       59.69      6.47 o 
   9   9  14      601.75      629.89     18.78 o 
  10   9  14      249.85      239.17     11.07 o 
  11   9  14       37.05       44.53     11.22 o 
   0  10  14     3531.72     3281.68     39.07 o 
   1  10  14      968.50      901.01     11.51 o 
   2  10  14     3492.00     3387.81     29.16 o 
   3  10  14       91.41       53.43      3.43 o 
   4  10  14      322.61      298.31      9.61 o 
   5  10  14     2289.98     2306.74     35.37 o 
   6  10  14      498.41      470.04     13.09 o 
   7  10  14      285.91      298.30     11.92 o 
   8  10  14      103.42      111.68      8.45 o 
   9  10  14        2.40        4.47      4.76 o 
  10  10  14       23.37       22.72      5.84 o 
  11  10  14      231.92      226.13     16.77 o 
   1  11  14      179.49      185.39      5.28 o 
   2  11  14      227.44      164.26      4.75 o 
   3  11  14      255.64      240.10      6.97 o 
   4  11  14      100.98      102.01      6.82 o 
   5  11  14        4.93       -3.36      3.36 o 
   6  11  14      156.25      143.61     15.28 o 
   7  11  14       26.82       22.75      5.47 o 
   8  11  14       66.75       80.77      7.77 o 
   9  11  14       58.27       52.72      7.03 o 
  10  11  14        4.34        2.77      4.97 o 
   0  12  14      118.70       97.15      5.21 o 
   1  12  14     1210.66     1194.46     14.74 o 
   2  12  14        0.91        1.19      2.51 o 
   3  12  14       19.50       13.04      3.58 o 
   4  12  14      637.95      622.03     12.99 o 
   5  12  14      135.04      152.38      8.26 o 
   6  12  14      991.16      951.48     23.58 o 
   7  12  14      621.87      559.62     17.43 o 
   8  12  14        0.38        0.61      4.86 o 
   9  12  14       50.27       49.38      7.03 o 
  10  12  14       48.26       36.82      6.58 o 
   1  13  14      438.88      444.68      9.53 o 
   2  13  14      188.83      148.44      7.55 o 
   3  13  14      269.33      249.10      8.41 o 
   4  13  14      584.94      550.60     12.51 o 
   5  13  14      611.23      561.53     15.26 o 
   6  13  14      481.44      490.10     16.68 o 
   7  13  14       68.44       61.54      7.55 o 
   8  13  14      587.05      567.86     18.14 o 
   9  13  14     1045.74     1055.75     33.81 o 
  10  13  14      497.73      511.25     22.72 o 
   0  14  14      330.89      321.23     14.04 o 
   1  14  14      465.34      466.79      9.97 o 
   2  14  14      506.37      514.22     10.82 o 
   3  14  14      769.51      739.23     18.00 o 
   4  14  14      725.23      724.77     15.05 o 
   5  14  14       45.26       53.99      6.14 o 
   6  14  14       53.51       65.06     12.59 o 
   7  14  14       85.31       94.39      9.18 o 
   8  14  14      470.28      477.85     17.02 o 
   9  14  14        2.22       -3.55      5.28 o 
   1  15  14       18.08       13.66      4.41 o 
   2  15  14       30.90       24.27      4.03 o 
   3  15  14      410.89      436.52     10.54 o 
   4  15  14      489.95      466.12     12.26 o 
   5  15  14      786.04      823.55     18.82 o 
   6  15  14        4.26        1.66      4.71 o 
   7  15  14      819.72      786.41     22.93 o 
   8  15  14      356.11      391.07     15.89 o 
   0  16  14      169.30      162.58     18.70 o 
   1  16  14     1048.98     1090.33     21.78 o 
   2  16  14      744.84      771.09     15.87 o 
   3  16  14      519.32      539.85     12.12 o 
   4  16  14     1086.40     1113.55     22.95 o 
   5  16  14      222.35      250.30     11.22 o 
   6  16  14       52.22       53.69      6.84 o 
   7  16  14        3.07        8.35      5.40 o 
   1  17  14       77.37       90.62      9.48 o 
   2  17  14      485.37      482.02     11.50 o 
   3  17  14       38.14       38.89      5.08 o 
   4  17  14      292.83      296.15     10.60 o 
   5  17  14       12.25       13.94      5.71 o 
   6  17  14       55.65       59.03      7.29 o 
   0  18  14      101.32       90.31     16.34 o 
   1  18  14     2151.60     2175.33     43.60 o 
   2  18  14      516.53      564.35     14.13 o 
   3  18  14      667.19      695.18     15.86 o 
   4  18  14        0.15        4.03      4.71 o 
   5  18  14       37.37       38.68      5.99 o 
   1  19  14       57.05       63.16      8.43 o 
   2  19  14       16.15       10.21      9.03 o 
   3  19  14       18.85       20.39      5.84 o 
   1   1  15     1567.93     1443.23     12.81 o 
   2   1  15     1695.36     1795.42     13.52 o 
   3   1  15     3128.83     2956.84     21.29 o 
   4   1  15       90.22       67.47      2.96 o 
   5   1  15     6478.04     6764.05     52.34 o 
   6   1  15     1393.59     1283.32     12.55 o 
   7   1  15     1850.40     1790.12     18.88 o 
   8   1  15     1850.39     1884.39     19.93 o 
   9   1  15       35.51       32.09      3.15 o 
  10   1  15       49.87       43.25      5.22 o 
  11   1  15      180.71      179.65      9.21 o 
  12   1  15       99.65      108.50      8.51 o 
  13   1  15        2.06        3.91      5.04 o 
   0   2  15     1589.29     1640.52     28.76 o 
   1   2  15     3835.22     4180.29     34.11 o 
   2   2  15       43.18       39.91      1.55 o 
   3   2  15      201.25      207.15      4.58 o 
   4   2  15       34.84       31.02      2.69 o 
   5   2  15      427.07      462.42      8.53 o 
   6   2  15      288.74      280.32      4.59 o 
   7   2  15        1.83        0.07      1.68 o 
   8   2  15      400.57      397.69      7.93 o 
   9   2  15       15.41       19.24      3.29 o 
  10   2  15       29.68       29.11      4.09 o 
  11   2  15       62.83       72.41      6.93 o 
  12   2  15      198.08      200.55     23.37 o 
  13   2  15      183.67      201.48     15.44 o 
   1   3  15      168.81      181.93      3.47 o 
   2   3  15     1570.67     1654.11     16.48 o 
   3   3  15        2.57        2.21      1.02 o 
   4   3  15      144.85      179.08      4.34 o 
   5   3  15      519.72      548.98      8.88 o 
   6   3  15     1894.58     1886.31     16.92 o 
   7   3  15       47.44       37.98      2.42 o 
   8   3  15     1583.47     1526.97     24.13 o 
   9   3  15      690.32      704.92     12.72 o 
  10   3  15     1163.24     1191.37     20.83 o 
  11   3  15       87.19       79.98      7.30 o 
  12   3  15      185.79      187.94     10.27 o 
   0   4  15     9154.82     8905.00    108.16 o 
   1   4  15    11984.98    11741.49     92.27 o 
   2   4  15     3336.10     3239.56     41.97 o 
   3   4  15      111.38      100.09      2.74 o 
   4   4  15     2984.81     3107.79     33.28 o 
   5   4  15     1602.70     1497.74     19.08 o 
   6   4  15       38.31       29.22      1.97 o 
   7   4  15     1786.84     1803.21     20.77 o 
   8   4  15       52.00       32.84      3.97 o 
   9   4  15      316.08      308.83      9.63 o 
  10   4  15       10.95       13.12      3.46 o 
  11   4  15       56.14       59.28      5.99 o 
  12   4  15      420.63      426.00     14.91 o 
   1   5  15     1523.66     1732.83     15.51 o 
   2   5  15      162.99      155.97      3.05 o 
   3   5  15     1393.80     1347.44     13.40 o 
   4   5  15      355.23      354.05      5.34 o 
   5   5  15       30.55       22.96      1.96 o 
   6   5  15      753.65      747.67     10.43 o 
   7   5  15        0.47        1.10      3.44 o 
   8   5  15       32.50       39.91      6.03 o 
   9   5  15       52.62       45.29      4.85 o 
  10   5  15       45.76       37.72      4.29 o 
  11   5  15       51.69       43.66      5.71 o 
  12   5  15      501.82      526.51     20.92 o 
   0   6  15     2315.69     2359.16     44.17 o 
   1   6  15      223.61      197.82      4.42 o 
   2   6  15     4765.96     4733.87     31.48 o 
   3   6  15      242.81      276.46      4.43 o 
   4   6  15     5559.48     5484.25     49.39 o 
   5   6  15      678.60      689.78     10.68 o 
   6   6  15     1310.12     1362.89     18.36 o 
   7   6  15     1085.26     1042.25     18.54 o 
   8   6  15       40.87       56.87      9.57 o 
   9   6  15       16.30       21.33      4.20 o 
  10   6  15        0.66        0.91      4.62 o 
  11   6  15       43.92       41.46      5.74 o 
  12   6  15      343.07      324.57     13.50 o 
   1   7  15      143.40      142.42      5.08 o 
   2   7  15     4042.74     4215.11     33.90 o 
   3   7  15     1548.54     1510.69     13.70 o 
   4   7  15     2183.34     2195.30     22.75 o 
   5   7  15      813.10      826.64     13.97 o 
   6   7  15      438.03      424.66      9.64 o 
   7   7  15     3143.54     3065.36     43.18 o 
   8   7  15      907.96      887.98     17.48 o 
   9   7  15      365.68      343.09     10.52 o 
  10   7  15      960.19      959.69     19.40 o 
  11   7  15      189.82      202.66     10.04 o 
  12   7  15      322.63      326.99     12.50 o 
   0   8  15     1931.21     1801.32     28.43 o 
   1   8  15      155.85      144.89      3.85 o 
   2   8  15     1765.93     1770.23     16.69 o 
   3   8  15      103.65      102.24      3.82 o 
   4   8  15      145.58      151.89      5.48 o 
   5   8  15       13.00       14.35      3.12 o 
   6   8  15       65.82       75.74      5.09 o 
   7   8  15        7.52        7.25      3.99 o 
   8   8  15      222.59      220.72      8.68 o 
   9   8  15      712.61      732.99     16.32 o 
  10   8  15       39.98       44.55      5.62 o 
  11   8  15        1.08       26.98     12.51 o 
  12   8  15        5.88        0.96     12.32 o 
   1   9  15      223.39      200.16      5.66 o 
   2   9  15      739.93      667.15      8.71 o 
   3   9  15      355.19      373.45      6.44 o 
   4   9  15      173.69      127.84      7.97 o 
   5   9  15     1332.48     1292.43     19.97 o 
   6   9  15     1414.00     1417.41     25.98 o 
   7   9  15      365.99      346.57     12.09 o 
   8   9  15      183.56      193.63      9.50 o 
   9   9  15      904.19      888.61     21.49 o 
  10   9  15      320.86      330.28     11.34 o 
  11   9  15     1046.77     1012.74     46.47 o 
   0  10  15     2127.93     2049.40     32.77 o 
   1  10  15       97.64      120.23      4.29 o 
   2  10  15     2062.76     2001.36     19.17 o 
   3  10  15       87.11      120.92      4.62 o 
   4  10  15     1577.37     1524.20     19.95 o 
   5  10  15       57.67       54.18      5.46 o 
   6  10  15      346.04      335.90     10.61 o 
   7  10  15      305.58      290.59     11.69 o 
   8  10  15        9.59        1.98      5.29 o 
   9  10  15        4.28        0.33      4.60 o 
  10  10  15       33.57       46.01      8.98 o 
  11  10  15       64.40       54.41     14.77 o 
   1  11  15      430.68      414.29      8.41 o 
   2  11  15      482.57      410.74      7.09 o 
   3  11  15      319.44      401.82      8.77 o 
   4  11  15        0.30        1.45      2.78 o 
   5  11  15      543.43      562.81     14.26 o 
   6  11  15      355.48      377.63     13.37 o 
   7  11  15       87.41       57.94      6.97 o 
   8  11  15        7.20       -1.16      4.50 o 
   9  11  15      125.98      113.56     22.80 o 
  10  11  15      480.30      494.47     16.06 o 
   0  12  15      524.53      539.25     14.64 o 
   1  12  15      330.77      337.53      7.01 o 
   2  12  15      268.54      263.79      6.78 o 
   3  12  15       31.80       28.87      3.65 o 
   4  12  15      550.90      552.49     11.13 o 
   5  12  15     1178.13     1104.48     36.18 o 
   6  12  15      119.34      119.34      9.13 o 
   7  12  15      620.29      635.09     29.78 o 
   8  12  15      188.97      173.35     10.25 o 
   9  12  15      200.60      206.18     11.17 o 
  10  12  15        0.03       -0.30      5.17 o 
   1  13  15       10.08        4.93      2.59 o 
   2  13  15      581.44      530.29     10.67 o 
   3  13  15      242.81      220.69      7.23 o 
   4  13  15     1210.59     1175.83     17.95 o 
   5  13  15       81.62       73.42      6.33 o 
   6  13  15        9.79        6.98      7.23 o 
   7  13  15       35.71       64.03     11.30 o 
   8  13  15        0.46       -0.40      6.39 o 
   9  13  15       81.87       80.32     17.76 o 
   0  14  15       19.17       27.51      6.23 o 
   1  14  15      688.69      692.73     15.46 o 
   2  14  15        0.07        1.32      2.95 o 
   3  14  15      145.51      142.67      6.62 o 
   4  14  15      117.65      113.59      6.38 o 
   5  14  15        0.45        3.63      4.41 o 
   6  14  15       59.72       52.13      6.26 o 
   7  14  15       89.95       71.38      9.67 o 
   8  14  15        3.29        8.33      5.74 o 
   9  14  15      176.46      213.53     16.63 o 
   1  15  15        5.07        4.10      4.60 o 
   2  15  15      124.68      125.98      6.29 o 
   3  15  15       22.12       25.47      4.21 o 
   4  15  15        5.73        8.79      3.90 o 
   5  15  15      127.18      130.57     11.13 o 
   6  15  15      117.29      125.29      8.59 o 
   7  15  15       13.23       10.29      5.95 o 
   8  15  15      286.01      290.34     13.97 o 
   0  16  15     1095.28     1023.89     41.51 o 
   1  16  15      102.51      117.63      9.15 o 
   2  16  15       69.78       86.00      5.97 o 
   3  16  15       35.56       34.19      4.66 o 
   4  16  15      104.59      122.62      6.95 o 
   5  16  15      395.01      390.26     11.85 o 
   6  16  15        5.73        1.56      4.89 o 
   7  16  15      132.27      144.58      9.47 o 
   1  17  15      106.68      124.52      9.60 o 
   2  17  15      387.96      418.35     10.63 o 
   3  17  15     1184.70     1217.26     19.61 o 
   4  17  15      207.21      232.56      9.57 o 
   5  17  15       11.31        6.57      4.73 o 
   6  17  15       90.54       97.61      7.63 o 
   0  18  15     1683.44     1809.66     62.27 o 
   1  18  15       47.53       39.21      7.23 o 
   2  18  15      282.02      273.34     12.76 o 
   3  18  15        0.61       -3.86      3.86 o 
   4  18  15       31.88       27.36      6.77 o 
   5  18  15       30.33       22.78      6.38 o 
   1  19  15        3.96        6.70      5.95 o 
   2  19  15      509.92      535.83     20.78 o 
   0   0  16     5296.55     5366.13    643.56 o 
   1   0  16      353.25      297.85      6.15 o 
   2   0  16      345.72      414.12      7.45 o 
   3   0  16      835.44      883.64     10.98 o 
   4   0  16     2866.08     3084.81     35.58 o 
   5   0  16     6108.05     6408.42     69.58 o 
   6   0  16     1418.41     1431.93     17.03 o 
   7   0  16       21.71       24.19      4.36 o 
   8   0  16      779.17      777.17     14.85 o 
   9   0  16       72.14       73.12      6.10 o 
  10   0  16      226.58      241.36     13.41 o 
  11   0  16      122.87      138.86     11.40 o 
  12   0  16      159.52      162.10     13.20 o 
   1   1  16     1782.23     1948.10     15.37 o 
   2   1  16       21.30       21.03      1.25 o 
   3   1  16      640.91      623.66      5.97 o 
   4   1  16      429.43      402.26      6.26 o 
   5   1  16      469.42      381.64      6.46 o 
   6   1  16      323.91      297.55      4.85 o 
   7   1  16      515.87      613.49      9.19 o 
   8   1  16       58.76       83.30      3.72 o 
   9   1  16     1012.04      988.83     13.73 o 
  10   1  16      621.40      640.13     13.18 o 
  11   1  16      373.59      386.72     12.69 o 
  12   1  16      550.30      566.22     20.62 o 
   0   2  16       10.41        0.79      1.14 o 
   1   2  16     9849.33     9808.97     83.17 o 
   2   2  16       73.68      116.31      3.23 o 
   3   2  16      702.74      634.21      8.11 o 
   4   2  16       70.70       69.78      3.09 o 
   5   2  16      917.16      975.71     12.79 o 
   6   2  16      374.88      357.83      7.36 o 
   7   2  16     2148.18     2013.55     19.33 o 
   8   2  16      173.08      188.92      5.36 o 
   9   2  16     2303.47     2341.89     29.55 o 
  10   2  16      129.59      122.87      6.25 o 
  11   2  16      286.40      274.44     13.66 o 
  12   2  16       74.74       85.58      7.72 o 
   1   3  16      527.91      557.73      6.68 o 
   2   3  16      667.90      593.76      7.62 o 
   3   3  16      269.68      334.55      5.08 o 
   4   3  16     1211.08     1197.07     15.73 o 
   5   3  16       70.42       81.54      3.99 o 
   6   3  16      279.44      293.24      6.81 o 
   7   3  16     3011.50     3045.97     27.26 o 
   8   3  16      132.78      106.71     10.28 o 
   9   3  16     4352.06     4329.33     49.90 o 
  10   3  16      367.58      389.07      9.25 o 
  11   3  16     1623.19     1601.65     43.76 o 
  12   3  16      817.80      886.25     36.22 o 
   0   4  16       41.27       35.60      3.14 o 
   1   4  16      494.15      511.32      6.97 o 
   2   4  16       37.65       73.94      4.33 o 
   3   4  16     1137.57     1236.02     11.86 o 
   4   4  16      351.98      384.14      7.86 o 
   5   4  16      585.24      594.15     10.48 o 
   6   4  16      129.15      162.18      5.81 o 
   7   4  16      490.68      453.36      9.10 o 
   8   4  16        0.99        5.65      3.01 o 
   9   4  16       39.85       32.71      4.47 o 
  10   4  16       39.29       41.62      4.24 o 
  11   4  16      116.57       94.04      7.69 o 
  12   4  16       66.23       60.45      7.02 o 
   1   5  16      180.68      204.72      3.98 o 
   2   5  16     1564.95     1631.62     15.03 o 
   3   5  16     7165.68     7226.85     54.39 o 
   4   5  16     2829.83     2807.61     24.90 o 
   5   5  16      669.30      657.11     11.28 o 
   6   5  16      144.74      163.78      5.23 o 
   7   5  16      319.80      303.87      8.41 o 
   8   5  16        0.15       -1.42      2.82 o 
   9   5  16      100.38       89.53      6.63 o 
  10   5  16        0.03       -2.06      3.07 o 
  11   5  16       61.68       58.35      6.10 o 
  12   5  16       21.58       28.59      5.84 o 
   0   6  16       53.63       60.37      4.93 o 
   1   6  16      219.32      224.21      4.51 o 
   2   6  16       20.91       35.48      1.86 o 
   3   6  16     2223.12     2223.34     18.22 o 
   4   6  16      196.04      191.73      4.22 o 
   5   6  16      568.22      554.06      8.41 o 
   6   6  16       45.66       49.81      3.86 o 
   7   6  16       87.70       81.74      5.29 o 
   8   6  16        0.01        0.67      3.96 o 
   9   6  16       12.17       12.12      3.82 o 
  10   6  16       10.25        8.89      5.48 o 
  11   6  16       13.36       12.76      4.59 o 
  12   6  16       94.99       96.65     12.01 o 
   1   7  16      648.84      692.91      8.55 o 
   2   7  16      454.79      466.41      6.60 o 
   3   7  16      587.43      542.74      7.88 o 
   4   7  16       12.31        8.80      2.05 o 
   5   7  16      933.79      903.88     14.71 o 
   6   7  16      304.81      315.02     11.64 o 
   7   7  16      743.33      763.81     17.37 o 
   8   7  16      124.20      121.21      8.04 o 
   9   7  16       44.37       46.21      5.09 o 
  10   7  16        6.50        3.13      3.94 o 
  11   7  16      240.01      226.79     10.08 o 
  12   7  16       49.19       34.73      7.16 o 
   0   8  16      160.85      199.40      7.91 o 
   1   8  16     2753.26     2806.51     28.70 o 
   2   8  16        3.48        5.13      1.75 o 
   3   8  16     1389.51     1438.01     14.55 o 
   4   8  16       59.33       64.31      4.11 o 
   5   8  16      709.06      665.08     12.49 o 
   6   8  16      553.87      538.46     13.33 o 
   7   8  16      672.23      636.59     14.26 o 
   8   8  16        1.50        2.82      3.52 o 
   9   8  16      214.95      213.56      8.94 o 
  10   8  16        4.44        5.25      4.13 o 
  11   8  16        8.01        4.86     10.78 o 
   1   9  16       18.89       20.32      2.87 o 
   2   9  16        0.61        4.13      1.97 o 
   3   9  16      354.22      318.76      5.96 o 
   4   9  16      962.92      997.17     14.48 o 
   5   9  16       73.90       71.92      5.04 o 
   6   9  16      204.24      199.85     10.85 o 
   7   9  16       68.92       67.13      5.79 o 
   8   9  16        2.18       -0.72      5.68 o 
   9   9  16        4.04        2.66      4.27 o 
  10   9  16      154.08      169.20      8.67 o 
  11   9  16      323.09      323.25     14.63 o 
   0  10  16      242.23      221.52     12.01 o 
   1  10  16     5248.27     5157.59     49.20 o 
   2  10  16       17.02       33.96      2.92 o 
   3  10  16     1092.19     1093.19     13.56 o 
   4  10  16        3.90        4.57      2.75 o 
   5  10  16      546.76      572.71     12.32 o 
   6  10  16       30.24       34.11      5.53 o 
   7  10  16      551.51      589.24     14.52 o 
   8  10  16      168.45      186.43      8.69 o 
   9  10  16        3.53        2.82      4.15 o 
  10  10  16       29.64       31.57      5.42 o 
  11  10  16      370.41      386.17     16.30 o 
   1  11  16      321.06      341.99      8.05 o 
   2  11  16       24.14       26.05      2.64 o 
   3  11  16      125.82      110.66      5.07 o 
   4  11  16     1266.36     1240.97     17.64 o 
   5  11  16      133.16      144.36      7.11 o 
   6  11  16        0.09       -2.28      3.25 o 
   7  11  16        8.14        8.01      4.27 o 
   8  11  16       74.99       74.75      6.80 o 
   9  11  16      431.51      408.66     13.76 o 
  10  11  16      355.16      361.90     16.83 o 
   0  12  16       95.79      102.06      8.84 o 
   1  12  16        6.13        8.91      2.91 o 
   2  12  16       68.99       62.89      3.97 o 
   3  12  16        4.28        8.33      3.06 o 
   4  12  16        8.84       15.75      3.45 o 
   5  12  16       96.55       96.72      5.69 o 
   6  12  16       22.16       20.68      4.96 o 
   7  12  16       14.92       11.66      6.67 o 
   8  12  16       10.62       10.65      4.94 o 
   9  12  16       34.13       32.14      5.74 o 
  10  12  16       43.84       44.42      8.01 o 
   1  13  16       33.39       48.73      4.62 o 
   2  13  16       36.13       31.22      3.51 o 
   3  13  16      698.02      664.65     12.77 o 
   4  13  16      292.63      293.06      9.84 o 
   5  13  16     3246.84     3157.76     45.69 o 
   6  13  16      330.90      319.68     15.90 o 
   7  13  16     2769.86     2777.81     43.63 o 
   8  13  16      209.18      192.81      9.94 o 
   9  13  16      396.52      427.53     13.83 o 
   0  14  16       54.04       47.74      7.31 o 
   1  14  16     2367.98     2293.19     38.05 o 
   2  14  16      118.03      131.23      6.16 o 
   3  14  16      130.17      111.51      6.05 o 
   4  14  16      112.40      120.66      6.48 o 
   5  14  16        4.31        1.86      4.11 o 
   6  14  16      221.65      239.48      9.34 o 
   7  14  16      324.60      353.50     12.91 o 
   8  14  16        2.40       -3.52      4.74 o 
   1  15  16      105.01      108.48      8.60 o 
   2  15  16      308.20      264.18      8.02 o 
   3  15  16       72.09       68.82      5.32 o 
   4  15  16      102.76       91.77      6.16 o 
   5  15  16      265.64      263.28      9.63 o 
   6  15  16     1273.50     1251.86     22.00 o 
   7  15  16      102.90      101.17      7.35 o 
   8  15  16       10.98        4.12      7.04 o 
   0  16  16      496.39      526.72     28.81 o 
   1  16  16     3123.27     3175.51     50.29 o 
   2  16  16      426.00      426.94     12.53 o 
   3  16  16      355.42      366.10     10.43 o 
   4  16  16      174.26      175.48      8.02 o 
   5  16  16       32.69       19.39      6.18 o 
   6  16  16        5.25        1.36      4.42 o 
   7  16  16      102.41       98.49      8.75 o 
   1  17  16      200.96      191.69     24.10 o 
   2  17  16      106.18      100.95      7.76 o 
   3  17  16      557.11      551.13     12.40 o 
   4  17  16       11.39       11.68      6.16 o 
   5  17  16      240.47      250.67     10.20 o 
   6  17  16       44.77       63.01      7.69 o 
   0  18  16     1818.07     1886.32     63.85 o 
   1  18  16       43.54       53.53      7.86 o 
   2  18  16       18.97       16.98      6.36 o 
   3  18  16      267.08      279.72     11.18 o 
   4  18  16       20.35       10.72      4.88 o 
   1  19  16      179.73      193.86     12.20 o 
   2  19  16      459.10      449.61     19.77 o 
   1   1  17        5.64       18.05      2.96 o 
   2   1  17      956.57      915.82      8.56 o 
   3   1  17      251.67      206.96      3.06 o 
   4   1  17      586.69      623.05      8.29 o 
   5   1  17     2467.39     2527.65     23.72 o 
   6   1  17       98.54       94.16      2.83 o 
   7   1  17       57.01       68.65      3.01 o 
   8   1  17       31.22       32.04      2.75 o 
   9   1  17       65.95       54.49      4.52 o 
  10   1  17      303.50      319.14     10.73 o 
  11   1  17      313.38      315.39     19.87 o 
  12   1  17       59.77       63.32      6.82 o 
   0   2  17     6571.66     6904.29     85.29 o 
   1   2  17      753.51      761.98      9.99 o 
   2   2  17      288.50      276.35      4.17 o 
   3   2  17       44.85       60.59      3.08 o 
   4   2  17       26.40       27.98      2.33 o 
   5   2  17      427.57      471.50      8.74 o 
   6   2  17      150.95      150.39      6.49 o 
   7   2  17        0.79        4.46      2.04 o 
   8   2  17        1.60        3.02      2.47 o 
   9   2  17       29.88       43.72      3.87 o 
  10   2  17       50.50       70.88      5.17 o 
  11   2  17       37.41       38.96      5.53 o 
  12   2  17        4.59       -3.97      3.97 o 
   1   3  17     1378.95     1356.90     15.94 o 
   2   3  17      106.06       96.86      3.81 o 
   3   3  17      512.99      542.71      9.09 o 
   4   3  17     1814.90     1852.93     19.89 o 
   5   3  17     2017.93     1974.27     21.64 o 
   6   3  17      743.88      750.13     11.39 o 
   7   3  17        0.18        3.98      2.68 o 
   8   3  17      351.05      338.36      7.80 o 
   9   3  17      686.09      690.88     12.33 o 
  10   3  17        6.77       12.09      3.29 o 
  11   3  17      341.60      386.56     10.47 o 
  12   3  17       25.53       28.55      5.55 o 
   0   4  17        0.98        8.45      2.38 o 
   1   4  17     7582.33     7491.59     60.62 o 
   2   4  17        4.83        4.66      1.31 o 
   3   4  17     7221.87     7146.88     57.58 o 
   4   4  17      786.89      676.25      9.96 o 
   5   4  17       72.16       69.21      4.24 o 
   6   4  17     1632.57     1491.57     19.89 o 
   7   4  17      415.06      400.16      9.96 o 
   8   4  17       65.41       73.58      4.86 o 
   9   4  17      297.20      280.71      8.70 o 
  10   4  17       81.60       84.52      5.14 o 
  11   4  17      356.34      379.71     10.43 o 
  12   4  17        0.12       -2.09      4.27 o 
   1   5  17       56.34       79.24      3.20 o 
   2   5  17      578.26      586.52      8.00 o 
   3   5  17     1093.22     1033.38      9.68 o 
   4   5  17       18.92       27.23      2.77 o 
   5   5  17      350.50      334.46      7.90 o 
   6   5  17      256.46      264.69      9.59 o 
   7   5  17       65.50       65.00      6.22 o 
   8   5  17       11.69        9.09      3.22 o 
   9   5  17      227.20      230.06      8.02 o 
  10   5  17      107.16      115.43      5.90 o 
  11   5  17       91.76       83.66      5.55 o 
  12   5  17      293.27      299.77     25.47 o 
   0   6  17     9455.75     9187.00    113.24 o 
   1   6  17        0.06        0.46      1.44 o 
   2   6  17     2774.56     2665.78     24.77 o 
   3   6  17       59.56       54.30      2.44 o 
   4   6  17      785.11      802.73     11.10 o 
   5   6  17      473.31      484.35     10.49 o 
   6   6  17       26.64       22.73      2.76 o 
   7   6  17      753.78      750.16     14.98 o 
   8   6  17      434.23      421.16     21.30 o 
   9   6  17       95.91       94.96      8.88 o 
  10   6  17      136.74      133.01      8.83 o 
  11   6  17        3.27        8.51      3.66 o 
  12   6  17      245.30      261.66     11.55 o 
   1   7  17      773.12      725.98      8.95 o 
   2   7  17      134.26      149.21      4.51 o 
   3   7  17     6420.06     6323.84     52.73 o 
   4   7  17      705.70      674.79      9.84 o 
   5   7  17     1167.88     1104.29     16.85 o 
   6   7  17       38.21       46.32      5.52 o 
   7   7  17     1839.36     1898.26     29.17 o 
   8   7  17      870.89      876.28     17.85 o 
   9   7  17     1020.50     1033.81     19.46 o 
  10   7  17       23.67       27.39      7.24 o 
  11   7  17       27.66       27.27      4.42 o 
   0   8  17     3052.79     2892.88     41.89 o 
   1   8  17     3778.12     3578.45     35.31 o 
   2   8  17     1488.36     1430.71     17.32 o 
   3   8  17     2437.17     2316.23     22.90 o 
   4   8  17      484.84      441.84      8.10 o 
   5   8  17       37.30       31.66      3.78 o 
   6   8  17        7.42        5.96      3.09 o 
   7   8  17       47.28       35.13      6.46 o 
   8   8  17        8.58        5.34      3.63 o 
   9   8  17      337.39      344.57     10.71 o 
  10   8  17       12.86        9.13      4.21 o 
  11   8  17      292.48      295.56     10.49 o 
   1   9  17       43.78       30.77      3.22 o 
   2   9  17       48.77       46.87      3.55 o 
   3   9  17      110.84      125.62      4.09 o 
   4   9  17     1465.61     1424.65     18.52 o 
   5   9  17      295.79      285.94      8.30 o 
   6   9  17      385.63      382.00      9.79 o 
   7   9  17     1215.60     1193.21     27.32 o 
   8   9  17     1132.63     1159.21     21.69 o 
   9   9  17      809.68      828.11     21.05 o 
  10   9  17      179.75      171.19      8.50 o 
  11   9  17      154.07      153.45     12.81 o 
   0  10  17     4320.27     4058.82     56.87 o 
   1  10  17     4061.29     3837.01     38.48 o 
   2  10  17      545.17      491.26      8.04 o 
   3  10  17      466.94      478.45      8.24 o 
   4  10  17      307.12      303.14      7.57 o 
   5  10  17     1071.56     1029.32     17.63 o 
   6  10  17        2.44        4.09      3.63 o 
   7  10  17      321.81      355.86     11.08 o 
   8  10  17      599.04      571.36     16.09 o 
   9  10  17      276.95      263.37     14.09 o 
  10  10  17      116.11      141.14      8.45 o 
   1  11  17      850.38      747.05     13.27 o 
   2  11  17      280.08      249.12      5.99 o 
   3  11  17     1606.44     1590.62     19.17 o 
   4  11  17       38.01       34.25      3.88 o 
   5  11  17     1434.88     1498.72     20.48 o 
   6  11  17      187.51      186.53      8.65 o 
   7  11  17      137.26      138.72      8.08 o 
   8  11  17      292.09      261.13     10.43 o 
   9  11  17      141.82      144.90      8.43 o 
  10  11  17      230.30      237.46     10.33 o 
   0  12  17     3918.03     3578.74     59.42 o 
   1  12  17        7.47        2.88      2.79 o 
   2  12  17      835.57      871.04     13.99 o 
   3  12  17      398.36      393.32      8.97 o 
   4  12  17       38.57       35.99      4.00 o 
   5  12  17      218.06      214.08      7.41 o 
   6  12  17       68.27       70.05      6.61 o 
   7  12  17        0.57        1.38      4.15 o 
   8  12  17       94.99       96.36      7.61 o 
   9  12  17      169.42      174.69      9.52 o 
  10  12  17      441.95      490.29     32.63 o 
   1  13  17       20.99       21.59      3.90 o 
   2  13  17      453.98      450.38     14.70 o 
   3  13  17        2.20        7.04      3.18 o 
   4  13  17      215.47      199.46      7.27 o 
   5  13  17     1494.12     1495.65     21.88 o 
   6  13  17       11.75       13.67      4.34 o 
   7  13  17      670.19      667.77     17.11 o 
   8  13  17        3.81        1.10      4.66 o 
   9  13  17      164.89      169.38      9.64 o 
   0  14  17       26.20       31.58      6.66 o 
   1  14  17      313.30      294.98     10.32 o 
   2  14  17      139.74      124.72      7.91 o 
   3  14  17       16.18       22.04      3.88 o 
   4  14  17        1.38       -2.35      3.34 o 
   5  14  17       52.79       59.77      5.26 o 
   6  14  17      603.54      596.57     13.98 o 
   7  14  17     1470.21     1507.79     24.64 o 
   8  14  17        4.29        8.05      4.98 o 
   1  15  17      312.94      345.47     13.00 o 
   2  15  17      193.71      176.50      8.92 o 
   3  15  17      135.32      132.66      6.60 o 
   4  15  17      236.83      258.99      8.54 o 
   5  15  17       36.14       35.69      5.18 o 
   6  15  17      793.80      788.62     16.72 o 
   7  15  17       43.40       39.76      5.59 o 
   0  16  17       40.48       56.08     12.57 o 
   1  16  17      261.73      275.11     12.31 o 
   2  16  17      101.80       94.18      7.37 o 
   3  16  17      259.45      267.81     10.32 o 
   4  16  17      401.06      411.27     10.75 o 
   5  16  17      101.85      106.40      7.35 o 
   6  16  17       88.49       92.80      7.26 o 
   1  17  17      269.51      280.10     22.84 o 
   2  17  17      305.67      317.90     12.44 o 
   3  17  17      654.72      699.27     16.61 o 
   4  17  17      378.53      379.51     12.52 o 
   5  17  17      204.71      196.92      9.38 o 
   0  18  17     1291.32     1286.86     49.91 o 
   1  18  17       66.35       57.18      9.94 o 
   2  18  17      318.66      313.49     22.39 o 
   3  18  17       14.89       13.52      5.32 o 
   4  18  17      100.56       79.80     10.42 o 
   1   0  18       18.96       46.31      4.28 o 
   2   0  18     4404.83     4172.46     41.13 o 
   3   0  18      752.43      812.03     10.59 o 
   4   0  18     1146.56      895.59     19.42 o 
   5   0  18      485.87      494.15      9.49 o 
   6   0  18       11.98       -0.87      2.20 o 
   7   0  18     1762.45     1810.69     33.68 o 
   8   0  18       25.85       16.43      3.43 o 
   9   0  18     1400.96     1362.32     50.39 o 
  10   0  18      213.29      208.65      9.20 o 
  11   0  18      218.17      179.18     12.29 o 
  12   0  18      577.54      630.00     23.84 o 
   1   1  18     1579.49     1704.80     24.74 o 
   2   1  18      738.97      788.89      8.13 o 
   3   1  18      637.56      643.21      6.34 o 
   4   1  18     2041.25     2043.48     19.77 o 
   5   1  18     1648.07     1530.70     16.12 o 
   6   1  18      153.83      181.92      6.47 o 
   7   1  18       10.13        7.35      1.76 o 
   8   1  18     1117.95     1160.82     13.93 o 
   9   1  18      691.24      675.48     10.67 o 
  10   1  18     1676.35     1738.56     26.22 o 
  11   1  18      127.57      137.93      7.91 o 
  12   1  18      257.21      283.53     11.18 o 
   0   2  18     1435.24     1531.27     23.23 o 
   1   2  18     1249.42     1274.85     16.63 o 
   2   2  18       26.49       29.65      2.35 o 
   3   2  18       98.85       82.93      2.54 o 
   4   2  18      415.69      381.63      5.95 o 
   5   2  18      702.59      640.57     10.08 o 
   6   2  18     1589.22     1577.72     18.81 o 
   7   2  18      997.89      986.34     15.05 o 
   8   2  18      159.13      162.73      5.83 o 
   9   2  18      466.64      496.65      8.96 o 
  10   2  18        0.01        2.86      3.60 o 
  11   2  18      997.75     1016.88     18.11 o 
  12   2  18       96.09      113.21      7.96 o 
   1   3  18        7.07       13.51      2.50 o 
   2   3  18       33.81       23.71      2.35 o 
   3   3  18        1.52        1.02      1.84 o 
   4   3  18      237.43      245.08      4.78 o 
   5   3  18        2.55        5.41      2.58 o 
   6   3  18     1388.25     1530.15     18.49 o 
   7   3  18        0.92        2.25      2.78 o 
   8   3  18     1537.54     1620.13     36.27 o 
   9   3  18       39.28       46.79      5.09 o 
  10   3  18       28.11       23.71      3.60 o 
  11   3  18      179.79      183.41      7.49 o 
  12   3  18       74.66       79.24     12.13 o 
   0   4  18     1883.73     1786.88     35.76 o 
   1   4  18     4717.79     4960.69     41.65 o 
   2   4  18     3343.66     3264.81     33.73 o 
   3   4  18     2598.52     2626.11     23.83 o 
   4   4  18      969.83      995.40     11.47 o 
   5   4  18        9.46        2.69      2.46 o 
   6   4  18      555.87      635.90     11.62 o 
   7   4  18      277.95      255.07      9.87 o 
   8   4  18       39.25       52.32      7.25 o 
   9   4  18       71.14       79.30      5.18 o 
  10   4  18      137.16      129.65      6.39 o 
  11   4  18       69.36       71.16      5.30 o 
  12   4  18       29.54       45.12      5.81 o 
   1   5  18     1013.99      999.05     11.52 o 
   2   5  18       47.41       57.48      2.91 o 
   3   5  18     3875.88     3785.56     30.54 o 
   4   5  18     1244.85     1204.17     13.43 o 
   5   5  18       22.82       38.83      3.71 o 
   6   5  18       21.12       23.91      3.74 o 
   7   5  18       82.56       80.35      6.79 o 
   8   5  18      811.36      853.72     42.09 o 
   9   5  18       43.86       29.74      8.14 o 
  10   5  18      217.27      237.82      7.43 o 
  11   5  18        6.00        5.70      3.39 o 
  12   5  18      635.27      697.12     18.03 o 
   0   6  18      145.69      189.22     12.84 o 
   1   6  18        6.36        6.14      1.87 o 
   2   6  18      231.00      215.37      5.01 o 
   3   6  18       91.95       82.54      3.06 o 
   4   6  18        0.07        0.76      1.32 o 
   5   6  18       31.40       29.27      3.56 o 
   6   6  18      298.89      289.21     15.97 o 
   7   6  18      151.96      148.74     11.45 o 
   8   6  18        3.98        0.71      5.01 o 
   9   6  18     1215.66     1213.24     20.93 o 
  10   6  18        0.82       -0.67      3.27 o 
  11   6  18      316.70      308.38      8.71 o 
  12   6  18       15.05       17.09      6.30 o 
   1   7  18     1254.97     1177.90     12.51 o 
   2   7  18     1272.05     1186.91     13.74 o 
   3   7  18     1132.53     1038.57     11.14 o 
   4   7  18       14.72       16.68      2.33 o 
   5   7  18      724.30      725.54     14.54 o 
   6   7  18      125.68      137.08      5.34 o 
   7   7  18       89.22       91.27      5.17 o 
   8   7  18       34.86       36.87      4.14 o 
   9   7  18      615.34      631.60     13.82 o 
  10   7  18       41.40       39.87      4.71 o 
  11   7  18        0.32       -3.33      3.33 o 
   0   8  18     3418.11     3345.38     47.51 o 
   1   8  18      310.35      312.81      7.06 o 
   2   8  18     1037.60      985.78     13.54 o 
   3   8  18     1083.07      984.11     11.84 o 
   4   8  18       67.88       75.66      3.78 o 
   5   8  18      159.40      159.35      6.18 o 
   6   8  18       43.90       40.35      4.01 o 
   7   8  18      505.03      511.62     15.46 o 
   8   8  18      692.09      728.30     17.38 o 
   9   8  18      180.81      186.49      7.91 o 
  10   8  18       18.10       15.83      4.31 o 
  11   8  18      388.21      412.29     19.99 o 
   1   9  18        0.69       -0.23      2.27 o 
   2   9  18      472.88      421.29     10.37 o 
   3   9  18       20.01       19.01      2.30 o 
   4   9  18      397.71      405.35      8.35 o 
   5   9  18       44.20       49.05      8.73 o 
   6   9  18       32.03       36.59      4.21 o 
   7   9  18      154.27      141.28      7.19 o 
   8   9  18       38.04       57.10     11.60 o 
   9   9  18      168.48      162.71      7.89 o 
  10   9  18      308.78      329.09     10.60 o 
  11   9  18       63.78       61.15      6.06 o 
   0  10  18      783.01      647.14     15.61 o 
   1  10  18     1621.36     1616.87     19.94 o 
   2  10  18        3.80        3.18      2.65 o 
   3  10  18     1475.83     1402.87     16.06 o 
   4  10  18       38.29       29.52      3.45 o 
   5  10  18      193.83      203.61      6.65 o 
   6  10  18      286.21      281.32      8.77 o 
   7  10  18       89.53       90.38      6.59 o 
   8  10  18       12.64       13.24      4.52 o 
   9  10  18       21.22       19.12      7.77 o 
  10  10  18       68.52       63.78      6.95 o 
   1  11  18        0.83        0.92      2.65 o 
   2  11  18      429.42      451.17     11.39 o 
   3  11  18      585.42      569.41      9.82 o 
   4  11  18      955.91      961.75     14.78 o 
   5  11  18       89.42       97.78      5.43 o 
   6  11  18     1301.54     1296.38     21.28 o 
   7  11  18      150.90      174.19      8.58 o 
   8  11  18      848.89      815.63     18.04 o 
   9  11  18       54.91       50.85      5.91 o 
  10  11  18      101.54      101.35      7.48 o 
   0  12  18      943.96      953.59     20.92 o 
   1  12  18      287.54      313.00      8.24 o 
   2  12  18     1089.07     1067.82     19.35 o 
   3  12  18        0.45       -0.39      2.59 o 
   4  12  18      512.92      518.47     10.58 o 
   5  12  18       18.62       16.96      3.75 o 
   6  12  18       75.49       72.50      6.62 o 
   7  12  18      939.80      907.82     19.76 o 
   8  12  18      159.35      152.08      8.73 o 
   9  12  18      363.96      347.44     12.92 o 
   1  13  18      194.48      201.70     10.64 o 
   2  13  18       31.41       37.55      4.98 o 
   3  13  18      534.19      532.06     15.11 o 
   4  13  18      341.17      348.68      9.41 o 
   5  13  18      859.95      855.00     14.86 o 
   6  13  18      431.07      426.00     15.75 o 
   7  13  18       20.06       14.50      4.90 o 
   8  13  18      310.30      308.33     11.71 o 
   9  13  18        8.23        1.98      6.53 o 
   0  14  18      412.78      433.24     23.97 o 
   1  14  18      255.26      247.22      9.84 o 
   2  14  18      515.75      523.41     13.85 o 
   3  14  18       90.39       95.40      7.69 o 
   4  14  18      408.11      397.38      9.88 o 
   5  14  18       78.03       86.26      6.21 o 
   6  14  18      111.19      108.77      7.18 o 
   7  14  18      883.32      961.96     25.59 o 
   8  14  18      215.25      207.40     12.96 o 
   1  15  18      320.13      360.00     13.23 o 
   2  15  18      333.35      326.75     12.81 o 
   3  15  18      791.79      807.10     23.12 o 
   4  15  18      308.91      325.43      9.37 o 
   5  15  18       46.74       44.87      5.03 o 
   6  15  18      163.69      155.54      8.18 o 
   7  15  18       71.66       55.19      6.06 o 
   0  16  18     1148.23     1229.87     46.09 o 
   1  16  18      399.70      383.15     14.21 o 
   2  16  18      406.51      405.76     14.58 o 
   3  16  18      164.53      196.01     11.96 o 
   4  16  18      193.80      197.28      9.57 o 
   5  16  18        0.18       -2.59      3.98 o 
   6  16  18      331.44      368.13     23.30 o 
   1  17  18      169.92      184.13     14.41 o 
   2  17  18      158.81      170.66      9.81 o 
   3  17  18       43.38       51.73      6.39 o 
   4  17  18       20.53       26.92      5.70 o 
   5  17  18      313.66      340.53     16.93 o 
   0  18  18      362.61      388.30     26.46 o 
   1  18  18      266.86      306.86     17.02 o 
   2  18  18      128.67      129.66     12.52 o 
   3  18  18      174.65      161.82     11.33 o 
   2   1  19       37.08       44.43      2.02 o 
   3   1  19     2387.78     2459.05     18.41 o 
   4   1  19     2631.22     2701.10     23.09 o 
   5   1  19     1318.84     1208.34     13.71 o 
   6   1  19      483.87      487.28      9.63 o 
   7   1  19       13.57       10.56      3.20 o 
   8   1  19      541.95      536.54      8.59 o 
   9   1  19      160.54      153.41      5.18 o 
  10   1  19      254.22      275.67      9.84 o 
  11   1  19      186.76      220.36      9.08 o 
  12   1  19      217.36      241.30     12.01 o 
   0   2  19        5.54       -0.58      1.08 o 
   1   2  19     4052.87     3856.99    143.17 o 
   2   2  19        0.27        2.14      1.22 o 
   3   2  19     1729.09     1797.39     17.18 o 
   4   2  19       86.60       76.43      3.42 o 
   5   2  19       23.57       34.53      3.22 o 
   6   2  19        2.53       -0.57      2.43 o 
   7   2  19      859.26      849.54     13.92 o 
   8   2  19       38.87       44.21      4.22 o 
   9   2  19      231.69      252.42      6.15 o 
  10   2  19     1287.86     1305.78     20.88 o 
  11   2  19        1.05        3.78      4.20 o 
  12   2  19       70.12       97.85     10.40 o 
   1   3  19      683.29      669.22      9.08 o 
   2   3  19     3663.77     3452.25     62.81 o 
   3   3  19     2349.48     2302.42     26.32 o 
   4   3  19     2191.32     2171.25     22.94 o 
   5   3  19      581.23      542.44     10.31 o 
   6   3  19      454.45      531.15      9.64 o 
   7   3  19     1158.80     1127.58     16.79 o 
   8   3  19       12.94       19.90      4.56 o 
   9   3  19       17.58       21.30      4.54 o 
  10   3  19      599.48      612.46     11.43 o 
  11   3  19      117.85      125.74      8.76 o 
  12   3  19       93.97      125.53      7.71 o 
   0   4  19        5.59       12.52      2.91 o 
   1   4  19       87.99       98.90      4.48 o 
   2   4  19        0.00        4.97      2.52 o 
   3   4  19      292.51      303.40      5.27 o 
   4   4  19      558.75      490.82      8.45 o 
   5   4  19      340.10      382.81     11.17 o 
   6   4  19      349.91      363.88      8.76 o 
   7   4  19        0.39       -0.19      3.25 o 
   8   4  19     2635.38     2615.07     49.43 o 
   9   4  19        0.74        0.29      6.21 o 
  10   4  19       22.92       14.00      5.80 o 
  11   4  19        1.00        1.98      3.10 o 
  12   4  19        1.10        1.91      4.23 o 
   1   5  19     1728.05     1771.32     17.81 o 
   2   5  19      847.97      890.17     11.60 o 
   3   5  19     3269.75     3148.87     26.11 o 
   4   5  19       19.22       29.91      2.88 o 
   5   5  19     1807.40     1751.64     22.47 o 
   6   5  19     2226.69     2259.46     38.25 o 
   7   5  19     1485.86     1465.07     26.82 o 
   8   5  19      305.98      351.66     14.55 o 
   9   5  19      152.57      144.36     10.41 o 
  10   5  19      144.57      147.25      8.73 o 
  11   5  19      119.68      119.90      8.23 o 
   0   6  19      249.37      228.59      6.69 o 
   1   6  19     1340.87     1288.72     14.31 o 
   2   6  19     3304.97     3213.62     29.34 o 
   3   6  19       58.13       55.71      2.83 o 
   4   6  19       17.87       19.95      1.62 o 
   5   6  19        6.38        6.05      2.84 o 
   6   6  19        1.62        3.75      5.16 o 
   7   6  19      490.18      535.14     14.90 o 
   8   6  19        5.01        3.50      5.25 o 
   9   6  19     1174.73     1124.32     28.22 o 
  10   6  19       39.84       40.22      7.58 o 
  11   6  19      115.18      120.19      8.38 o 
   1   7  19        6.72        7.09      2.18 o 
   2   7  19      282.04      293.25      6.11 o 
   3   7  19      280.69      290.62      9.17 o 
   4   7  19      803.10      830.83     10.40 o 
   5   7  19      220.41      227.66      4.83 o 
   6   7  19      696.42      703.81     16.83 o 
   7   7  19      781.24      809.11     18.82 o 
   8   7  19      473.08      484.63     17.45 o 
   9   7  19      570.96      521.55     18.32 o 
  10   7  19      598.34      608.30     20.00 o 
  11   7  19       38.56       54.12     16.09 o 
   0   8  19     6650.79     6463.93     84.10 o 
   1   8  19     3942.32     3848.42     37.92 o 
   2   8  19      163.63      146.38      5.67 o 
   3   8  19       33.46       41.04      3.32 o 
   4   8  19      806.27      804.92     11.26 o 
   5   8  19     1013.90     1014.66     14.28 o 
   6   8  19     1266.62     1212.88     18.60 o 
   7   8  19      548.06      563.54     12.13 o 
   8   8  19       15.71       18.68      6.41 o 
   9   8  19      177.42      166.98     11.76 o 
  10   8  19       10.24        5.25      6.35 o 
  11   8  19      192.59      178.84     12.31 o 
   1   9  19      298.13      301.80      7.56 o 
   2   9  19      642.54      622.11     12.05 o 
   3   9  19      935.25      935.59     12.36 o 
   4   9  19     1082.19     1072.18     14.97 o 
   5   9  19     1170.32     1150.64     16.09 o 
   6   9  19     1759.03     1735.78     24.97 o 
   7   9  19      334.34      312.07      9.46 o 
   8   9  19      679.92      704.10     14.98 o 
   9   9  19       83.82       81.62      8.36 o 
  10   9  19       21.43       27.01      7.44 o 
   0  10  19      281.86      300.55     10.91 o 
   1  10  19       61.30       66.44      5.08 o 
   2  10  19        4.48       -1.40      2.41 o 
   3  10  19       99.69      107.95      5.15 o 
   4  10  19      151.46      155.89      5.71 o 
   5  10  19       92.93       95.25      5.08 o 
   6  10  19      437.75      422.41     10.62 o 
   7  10  19      697.12      632.48     22.25 o 
   8  10  19      413.23      431.11     12.22 o 
   9  10  19        0.04       -2.40      3.60 o 
  10  10  19      268.93      262.99      9.31 o 
   1  11  19       69.14       80.36      5.16 o 
   2  11  19      100.70       96.98      5.57 o 
   3  11  19       54.72       49.57      4.34 o 
   4  11  19       50.80       37.72      3.80 o 
   5  11  19       33.45       38.73      4.12 o 
   6  11  19       95.46       83.32      5.27 o 
   7  11  19      307.51      296.15     10.24 o 
   8  11  19      186.90      182.01      8.65 o 
   9  11  19      520.56      535.99     23.46 o 
  10  11  19      409.05      443.94     18.10 o 
   0  12  19     3059.21     2870.48     65.42 o 
   1  12  19      278.70      322.21      8.44 o 
   2  12  19       10.42        5.67      3.69 o 
   3  12  19      278.91      288.49      8.42 o 
   4  12  19       65.83       69.42      4.84 o 
   5  12  19        2.39        3.66      3.19 o 
   6  12  19      162.44      147.32      9.67 o 
   7  12  19       53.75       54.22      5.43 o 
   8  12  19      135.85      130.31      8.16 o 
   9  12  19      396.84      392.66     12.39 o 
   1  13  19       32.80       31.14      4.31 o 
   2  13  19      144.38      143.74      8.11 o 
   3  13  19      416.89      471.71     12.02 o 
   4  13  19       52.40       48.50      6.93 o 
   5  13  19      141.15      149.31      7.56 o 
   6  13  19        0.16       -1.46      3.79 o 
   7  13  19      492.14      470.31     17.49 o 
   8  13  19      149.90      151.73      9.83 o 
   0  14  19       63.69       84.08      9.12 o 
   1  14  19        3.36       11.42      4.43 o 
   2  14  19      791.76      768.22     17.02 o 
   3  14  19      126.81      123.73     10.03 o 
   4  14  19       12.93        8.44      4.19 o 
   5  14  19        0.14       -2.78      3.46 o 
   6  14  19      747.65      757.31     18.20 o 
   7  14  19      438.99      454.16     12.23 o 
   8  14  19      414.79      411.44     11.82 o 
   1  15  19       71.56       74.91      9.26 o 
   2  15  19       55.36       67.26      7.42 o 
   3  15  19        1.72       12.13      4.54 o 
   4  15  19       23.37       21.73      4.98 o 
   5  15  19       25.37       32.11      5.57 o 
   6  15  19       61.49       72.72      6.26 o 
   7  15  19       24.56       25.03      5.08 o 
   0  16  19        0.70        6.24      9.79 o 
   1  16  19     1387.07     1407.06     35.31 o 
   2  16  19      303.33      315.40     13.13 o 
   3  16  19      189.72      184.18      9.50 o 
   4  16  19       30.86       21.57      5.48 o 
   5  16  19        3.54       -0.06      4.86 o 
   6  16  19        0.13       -1.69      6.79 o 
   1  17  19       17.28       15.46     10.71 o 
   2  17  19      798.81      847.12     21.91 o 
   3  17  19      151.72      167.82      9.52 o 
   4  17  19      350.01      344.14     11.95 o 
   0  18  19       82.98       83.50     15.66 o 
   1  18  19      155.54      146.77     13.60 o 
   2  18  19       27.46       34.95      7.13 o 
   1   0  20     5293.72     5287.82     81.81 o 
   2   0  20        7.37        7.35      2.04 o 
   3   0  20     2327.50     2360.70     25.30 o 
   4   0  20      320.32      279.77      7.89 o 
   5   0  20      273.56      187.31      5.41 o 
   6   0  20      346.98      309.61      8.01 o 
   7   0  20      186.96      159.86      5.59 o 
   8   0  20       14.63       17.25      4.65 o 
   9   0  20      126.86      146.36      7.35 o 
  10   0  20      110.55      132.73      7.52 o 
  11   0  20       98.14      122.96     10.01 o 
  12   0  20      113.87      130.40     10.81 o 
   1   1  20     1013.74      993.76     51.59 o 
   2   1  20     1973.09     2044.75     18.94 o 
   3   1  20      275.96      254.87      5.06 o 
   4   1  20     1446.82     1532.58     14.79 o 
   5   1  20     1611.19     1577.03     16.80 o 
   6   1  20      546.17      538.00      9.80 o 
   7   1  20     2874.45     2820.59     32.81 o 
   8   1  20       63.95       59.53      4.02 o 
   9   1  20      123.94      128.60      4.66 o 
  10   1  20       79.01       88.49      5.10 o 
  11   1  20       51.08       47.43      5.07 o 
  12   1  20       56.17       70.93      6.07 o 
   0   2  20     1096.29     1023.38     22.84 o 
   1   2  20     1628.15     1635.62     24.15 o 
   2   2  20     1770.02     1770.76     16.88 o 
   3   2  20     1568.98     1472.52     14.84 o 
   4   2  20       44.18       42.05      3.04 o 
   5   2  20      766.22      774.18     11.74 o 
   6   2  20      179.39      235.99      6.60 o 
   7   2  20     2179.83     2095.54     26.17 o 
   8   2  20      646.75      672.72     13.41 o 
   9   2  20        0.36       -0.42      3.05 o 
  10   2  20      340.38      352.95     17.96 o 
  11   2  20       50.24       43.40      4.25 o 
  12   2  20       53.81       55.79      5.51 o 
   1   3  20     1107.96     1050.57     14.10 o 
   2   3  20     1244.49     1141.36     13.42 o 
   3   3  20     3465.44     3266.16     28.85 o 
   4   3  20     1248.28     1144.03     14.37 o 
   5   3  20     4363.18     4213.02     44.85 o 
   6   3  20      858.30      785.40     17.84 o 
   7   3  20     1845.71     1771.97     23.44 o 
   8   3  20      299.93      305.89     10.69 o 
   9   3  20       38.43       36.02      5.09 o 
  10   3  20       61.81       57.68      5.88 o 
  11   3  20       69.05       74.13      7.34 o 
   0   4  20     3554.68     3510.86     61.10 o 
   1   4  20     1083.56     1046.72     15.60 o 
   2   4  20      420.42      470.90      7.62 o 
   3   4  20      199.62      193.05      4.28 o 
   4   4  20      334.41      323.16      8.84 o 
   5   4  20      523.37      496.55      9.98 o 
   6   4  20        1.22        1.15      2.83 o 
   7   4  20      814.27      777.14     15.18 o 
   8   4  20      229.92      245.16     12.36 o 
   9   4  20      183.27      189.89     11.79 o 
  10   4  20        8.28       12.37      4.69 o 
  11   4  20      270.71      285.31     12.02 o 
   1   5  20       46.86       49.42      2.97 o 
   2   5  20     2119.46     2150.07     22.54 o 
   3   5  20       27.10       34.46      2.25 o 
   4   5  20      483.21      464.60      8.53 o 
   5   5  20      178.24      171.64      7.53 o 
   6   5  20      314.82      306.44      9.04 o 
   7   5  20       38.29       41.28      5.63 o 
   8   5  20        2.39        5.68     11.88 o 
   9   5  20      155.69      136.13     10.92 o 
  10   5  20       19.13       14.01      4.82 o 
  11   5  20      110.61      117.61      8.18 o 
   0   6  20     1394.34     1334.05     25.68 o 
   1   6  20     5195.72     5256.63     45.04 o 
   2   6  20     3116.07     3057.11     28.35 o 
   3   6  20     1039.35     1029.13     13.46 o 
   4   6  20       63.89       58.16      2.84 o 
   5   6  20      201.55      212.18      5.95 o 
   6   6  20       97.90      104.29      9.02 o 
   7   6  20        3.72        5.97      5.67 o 
   8   6  20       38.21       46.95      7.44 o 
   9   6  20        2.75       10.28      6.19 o 
  10   6  20        3.67       -4.52      7.18 o 
  11   6  20       31.73       26.16      6.61 o 
   1   7  20       11.25        8.96      2.34 o 
   2   7  20      749.88      749.53     10.33 o 
   3   7  20      628.96      599.04      9.66 o 
   4   7  20      105.13       92.68      4.55 o 
   5   7  20      825.20      816.97     13.95 o 
   6   7  20      224.44      227.72      9.76 o 
   7   7  20      439.28      474.50     14.23 o 
   8   7  20      326.47      324.04     23.02 o 
   9   7  20        0.06        0.62      5.62 o 
  10   7  20      525.00      508.61     18.62 o 
  11   7  20       51.67       64.71      7.25 o 
   0   8  20      170.23      182.87      8.31 o 
   1   8  20       92.76       92.55      4.62 o 
   2   8  20        4.46        6.12      2.49 o 
   3   8  20      851.88      837.65     13.63 o 
   4   8  20       19.40       18.76      2.92 o 
   5   8  20      467.61      451.95      8.44 o 
   6   8  20        3.95       -3.10      4.11 o 
   7   8  20       51.94       46.20     10.29 o 
   8   8  20     1064.51     1075.93     34.50 o 
   9   8  20       21.21       20.13      6.83 o 
  10   8  20       22.96       15.16      8.06 o 
  11   8  20       18.90       12.03      7.02 o 
   1   9  20       22.32       24.25      3.20 o 
   2   9  20       43.32       35.64      3.53 o 
   3   9  20       66.25       69.76      4.76 o 
   4   9  20      237.77      228.60      6.93 o 
   5   9  20      158.75      144.17      5.43 o 
   6   9  20       12.29       19.32      3.12 o 
   7   9  20        7.46        6.67      3.21 o 
   8   9  20      126.59      148.04     11.58 o 
   9   9  20      131.67      131.98     11.32 o 
  10   9  20      105.96      115.60     11.21 o 
   0  10  20        0.92       -3.54      3.54 o 
   1  10  20       12.90       -0.47      2.56 o 
   2  10  20       15.05       15.50      3.03 o 
   3  10  20      261.88      258.11      7.97 o 
   4  10  20       56.43       55.28      4.74 o 
   5  10  20       40.70       39.21      3.73 o 
   6  10  20      505.87      490.13     10.01 o 
   7  10  20     1140.94     1076.24     20.14 o 
   8  10  20      335.49      352.39     14.60 o 
   9  10  20      155.83      170.85     12.32 o 
  10  10  20      250.10      235.51     14.52 o 
   1  11  20      101.48       91.77      5.26 o 
   2  11  20       10.47        8.34      2.96 o 
   3  11  20      807.26      818.34     24.04 o 
   4  11  20      309.45      329.46      9.47 o 
   5  11  20      788.48      820.37     13.58 o 
   6  11  20      169.93      162.07      6.43 o 
   7  11  20        3.95        3.00      3.49 o 
   8  11  20       10.15       15.28      6.08 o 
   9  11  20       56.54       48.60      5.16 o 
   0  12  20       12.71       13.25      5.19 o 
   1  12  20     1207.74     1133.08     16.70 o 
   2  12  20        8.37        6.47      3.55 o 
   3  12  20      405.56      398.55     11.38 o 
   4  12  20       48.00       47.13      5.25 o 
   5  12  20      219.57      227.33     10.61 o 
   6  12  20      304.97      295.70      8.41 o 
   7  12  20       46.19       39.73      5.03 o 
   8  12  20      574.23      564.57     18.17 o 
   9  12  20       58.17       68.68      6.26 o 
   1  13  20      215.78      229.36      8.11 o 
   2  13  20       14.46       19.08      4.56 o 
   3  13  20       34.52       35.21      5.64 o 
   4  13  20      763.88      728.77     15.54 o 
   5  13  20       20.46       15.68      4.36 o 
   6  13  20      303.11      318.52      9.76 o 
   7  13  20      414.14      423.18     11.36 o 
   8  13  20       33.93       35.49      5.04 o 
   0  14  20      578.35      594.89     20.06 o 
   1  14  20      577.95      601.50     14.85 o 
   2  14  20        0.83       -1.94      3.91 o 
   3  14  20      945.90      923.46     18.08 o 
   4  14  20      149.03      134.26      7.92 o 
   5  14  20     1677.67     1683.75     26.96 o 
   6  14  20      165.15      175.05      9.76 o 
   7  14  20        3.96        2.75      4.15 o 
   1  15  20      958.18      916.56     21.58 o 
   2  15  20      325.35      342.97     13.17 o 
   3  15  20     1500.32     1513.24     25.34 o 
   4  15  20     1469.16     1470.14     24.98 o 
   5  15  20      930.60      935.73     30.10 o 
   6  15  20        1.20       -0.78      4.71 o 
   0  16  20       32.43       22.17     10.50 o 
   1  16  20      155.04      149.77     12.56 o 
   2  16  20       11.45       16.09      5.81 o 
   3  16  20       25.66       32.22      5.54 o 
   4  16  20      254.18      270.74     14.76 o 
   5  16  20      180.11      191.97     10.78 o 
   1  17  20      230.55      230.27     26.25 o 
   2  17  20       76.81       74.18      8.48 o 
   3  17  20      117.05      130.38      8.72 o 
   4  17  20      608.03      589.40     19.31 o 
   0  18  20       50.08       54.32     14.43 o 
   1  18  20      664.05      712.55     36.05 o 
   1   1  21       16.40       22.84      2.53 o 
   2   1  21     1000.46     1048.73     12.38 o 
   3   1  21      310.57      331.66      4.77 o 
   4   1  21     2867.93     2722.53     25.61 o 
   5   1  21       32.88       29.63      3.24 o 
   6   1  21       84.59       68.29      4.42 o 
   7   1  21      162.14      139.56      6.45 o 
   8   1  21       30.97       38.46      4.57 o 
   9   1  21      523.91      543.00     11.10 o 
  10   1  21       24.99       19.32      4.10 o 
  11   1  21      184.85      165.90      8.04 o 
  12   1  21       24.86       31.81      4.42 o 
   0   2  21       18.34       20.17      3.78 o 
   1   2  21       29.92       44.01      3.33 o 
   2   2  21       96.30      103.06      3.22 o 
   3   2  21      570.53      558.26      7.56 o 
   4   2  21       32.58       21.56      2.64 o 
   5   2  21      862.66      902.82     13.05 o 
   6   2  21     2355.61     2208.93     24.93 o 
   7   2  21      468.44      465.46     10.41 o 
   8   2  21      203.16      202.70      6.98 o 
   9   2  21        0.67       -0.82      3.28 o 
  10   2  21      161.38      180.15     17.35 o 
  11   2  21        2.88        2.01      4.39 o 
   1   3  21        0.44        0.52      1.97 o 
   2   3  21      262.66      323.51      6.20 o 
   3   3  21       10.16        9.56      1.81 o 
   4   3  21      733.54      666.18     10.23 o 
   5   3  21      430.90      406.51     13.04 o 
   6   3  21       36.46       34.35      4.45 o 
   7   3  21      147.10      132.83      6.96 o 
   8   3  21      215.69      229.93      9.47 o 
   9   3  21        0.68       -1.96      3.66 o 
  10   3  21       34.43       32.79      5.14 o 
  11   3  21       34.87       31.84      5.93 o 
   0   4  21      521.29      524.91     12.31 o 
   1   4  21       22.18       22.81      2.74 o 
   2   4  21       22.10       26.62      2.53 o 
   3   4  21      625.38      576.06      8.58 o 
   4   4  21       63.27       80.10      4.11 o 
   5   4  21     1236.88     1144.90     16.81 o 
   6   4  21       11.40        9.40      3.27 o 
   7   4  21       73.47       66.97      5.61 o 
   8   4  21      655.46      664.01     16.14 o 
   9   4  21      428.16      396.78     15.97 o 
  10   4  21      137.35      176.52      9.07 o 
  11   4  21        1.48       -4.49      5.58 o 
   1   5  21       34.40       34.29      4.01 o 
   2   5  21        3.70        0.55      2.01 o 
   3   5  21       30.85       29.62      2.16 o 
   4   5  21      143.66      157.20      5.37 o 
   5   5  21       25.64       21.82      3.61 o 
   6   5  21     1609.69     1623.45     24.30 o 
   7   5  21      364.13      360.72     10.33 o 
   8   5  21     1470.96     1419.63     32.60 o 
   9   5  21      100.48      113.93     18.55 o 
  10   5  21      558.02      614.82     26.65 o 
  11   5  21       15.57       22.40      9.49 o 
   0   6  21        0.40       -2.80      2.80 o 
   1   6  21    10074.95     9801.96     79.67 o 
   2   6  21      171.83      171.69      6.23 o 
   3   6  21       43.96       44.46      3.05 o 
   4   6  21      268.84      276.90      6.95 o 
   5   6  21      188.73      178.78      6.53 o 
   6   6  21     1288.83     1250.22     34.78 o 
   7   6  21       37.60       36.94      7.34 o 
   8   6  21      638.42      595.40     19.39 o 
   9   6  21       18.76       31.56      8.32 o 
  10   6  21        8.52       10.46     17.68 o 
  11   6  21        2.95        0.20      4.65 o 
   1   7  21       17.28       14.93      2.52 o 
   2   7  21     4462.31     4401.53     39.18 o 
   3   7  21      220.41      218.82      5.80 o 
   4   7  21      705.86      696.70      9.70 o 
   5   7  21       79.48       82.28      6.14 o 
   6   7  21     2010.90     1958.37     27.53 o 
   7   7  21       14.02       23.29      5.36 o 
   8   7  21       77.45       67.31      8.64 o 
   9   7  21      127.47      138.82     22.31 o 
  10   7  21       33.64       30.58      7.63 o 
  11   7  21      204.53      189.18     12.95 o 
   0   8  21      268.35      269.00      8.14 o 
   1   8  21      488.12      474.12      9.10 o 
   2   8  21      738.98      754.40     11.84 o 
   3   8  21      147.09      138.76      5.72 o 
   4   8  21      487.33      497.37      8.96 o 
   5   8  21      306.48      316.41      7.73 o 
   6   8  21        9.17        5.95      3.66 o 
   7   8  21     1127.54     1093.87     27.88 o 
   8   8  21       10.17       11.23      7.41 o 
   9   8  21      322.82      317.47     18.34 o 
  10   8  21      203.61      211.75     14.73 o 
   1   9  21      293.06      292.81      7.37 o 
   2   9  21        0.48       -2.27      2.27 o 
   3   9  21      791.96      732.93     13.26 o 
   4   9  21        1.24       -1.46      2.56 o 
   5   9  21      898.64      875.28     15.12 o 
   6   9  21      102.81       91.67      4.45 o 
   7   9  21     1056.62     1069.34     28.00 o 
   8   9  21      310.94      290.06     14.45 o 
   9   9  21        8.57        7.93     10.20 o 
  10   9  21      535.84      550.34     20.42 o 
   0  10  21       51.45       73.30      6.59 o 
   1  10  21     1295.30     1223.30     16.89 o 
   2  10  21      642.79      630.00     11.28 o 
   3  10  21        8.63        9.33      5.13 o 
   4  10  21       64.90       65.56      4.99 o 
   5  10  21       14.82       14.84      3.68 o 
   6  10  21      172.26      198.81      6.49 o 
   7  10  21       92.92       86.90      5.37 o 
   8  10  21        0.08       -5.83      5.83 o 
   9  10  21       44.24       78.50     23.91 o 
   1  11  21      109.89       97.48      5.40 o 
   2  11  21     1889.09     1817.21     22.58 o 
   3  11  21       52.07       43.45      7.10 o 
   4  11  21     2251.83     2241.11     31.04 o 
   5  11  21      160.60      168.66      8.56 o 
   6  11  21     1501.65     1484.49     29.69 o 
   7  11  21        6.64        4.26      3.63 o 
   8  11  21      733.38      746.67     15.69 o 
   9  11  21       43.48       38.88      9.12 o 
   0  12  21      178.18      180.84      9.65 o 
   1  12  21     1329.66     1292.69     24.97 o 
   2  12  21       30.84       24.38      4.54 o 
   3  12  21     1183.98     1204.88     21.29 o 
   4  12  21      139.48      143.17      7.35 o 
   5  12  21      893.70      936.53     17.58 o 
   6  12  21      406.20      427.83     11.59 o 
   7  12  21       70.76       64.24      5.35 o 
   8  12  21      420.67      414.70     10.59 o 
   1  13  21        9.08        6.08      4.06 o 
   2  13  21      112.17      102.78      7.13 o 
   3  13  21      117.67      118.78     10.00 o 
   4  13  21        7.76       -0.91      3.72 o 
   5  13  21       26.30       42.03     16.30 o 
   6  13  21      219.57      219.74     10.01 o 
   7  13  21       66.38       64.63      8.81 o 
   8  13  21       88.59      115.02      7.69 o 
   0  14  21     1418.79     1463.07     34.52 o 
   1  14  21      431.51      440.87     12.77 o 
   2  14  21      453.78      430.51     12.61 o 
   3  14  21        1.74        7.18      4.84 o 
   4  14  21      193.98      163.31      8.30 o 
   5  14  21      510.39      506.80     13.31 o 
   6  14  21       73.81      104.77     15.22 o 
   7  14  21        1.49        2.00      4.70 o 
   1  15  21       11.05       12.59      5.53 o 
   2  15  21       29.13       26.15      5.83 o 
   3  15  21      116.22      117.78      9.14 o 
   4  15  21       10.69       12.69      4.78 o 
   5  15  21      281.82      335.22     11.35 o 
   6  15  21      237.62      223.26     14.03 o 
   0  16  21      107.35       84.65     14.84 o 
   1  16  21       75.27       60.56      9.33 o 
   2  16  21      652.32      677.33     30.46 o 
   3  16  21      215.08      240.81     13.88 o 
   4  16  21      230.16      285.00     28.63 o 
   5  16  21      147.89      176.49     13.92 o 
   1  17  21        2.29        1.97      7.13 o 
   2  17  21        5.71        9.56      5.92 o 
   3  17  21        1.94        2.24      5.75 o 
   0   0  22      661.06      620.82     21.88 o 
   1   0  22     2141.99     2163.35     38.11 o 
   2   0  22       12.39        6.86      3.21 o 
   3   0  22      434.97      333.36      7.74 o 
   4   0  22       31.55       28.78      2.39 o 
   5   0  22     1989.55     1965.52     31.92 o 
   6   0  22     1285.59     1263.17     28.48 o 
   7   0  22      276.69      295.78     11.23 o 
   8   0  22     1009.34     1039.64     26.15 o 
   9   0  22      227.85      226.88     16.30 o 
  10   0  22      224.76      195.06      7.73 o 
  11   0  22      131.95      184.44      9.29 o 
   1   1  22      271.45      316.87      7.38 o 
   2   1  22      252.02      273.56      7.39 o 
   3   1  22      186.55      169.49      3.67 o 
   4   1  22      821.68      815.82     10.66 o 
   5   1  22      365.24      372.21     13.37 o 
   6   1  22      305.79      311.63      7.78 o 
   7   1  22       99.90       96.77      5.90 o 
   8   1  22     1768.33     1753.02     21.98 o 
   9   1  22       18.29       12.07      3.29 o 
  10   1  22     1363.56     1422.36     23.39 o 
  11   1  22        1.82        2.17      3.99 o 
   0   2  22     4572.82     4506.05     71.82 o 
   1   2  22      241.61      248.20      6.21 o 
   2   2  22     3377.18     3375.59     35.76 o 
   3   2  22     1382.15     1415.18     20.36 o 
   4   2  22       76.33      123.80      4.65 o 
   5   2  22      246.39      268.47      7.54 o 
   6   2  22        1.60        9.52      3.02 o 
   7   2  22       42.99       45.92      4.48 o 
   8   2  22       87.67       74.71      4.99 o 
   9   2  22       55.81       76.49      8.90 o 
  10   2  22      532.19      611.54     16.27 o 
  11   2  22       72.72       66.40      7.30 o 
   1   3  22     1479.71     1472.77     18.55 o 
   2   3  22       39.02       35.51      2.72 o 
   3   3  22      786.46      771.70     11.43 o 
   4   3  22      314.54      370.07      7.64 o 
   5   3  22        0.06       -0.24      2.70 o 
   6   3  22       62.28       46.29      4.37 o 
   7   3  22       86.55       91.70      6.62 o 
   8   3  22      864.38      827.54     24.64 o 
   9   3  22      178.63      170.20     11.11 o 
  10   3  22     1152.72     1245.17     23.12 o 
  11   3  22      322.37      317.31     12.20 o 
   0   4  22      104.12      109.47      6.42 o 
   1   4  22       62.10       58.58      3.83 o 
   2   4  22       85.97       91.60      3.94 o 
   3   4  22       20.03       20.61      2.23 o 
   4   4  22     1499.47     1542.75     18.41 o 
   5   4  22      514.30      481.04     10.13 o 
   6   4  22     1046.13     1051.39     16.61 o 
   7   4  22      138.74      135.90      7.16 o 
   8   4  22        2.16        0.47      4.36 o 
   9   4  22       62.95       57.70      8.91 o 
  10   4  22       86.35       79.50      6.83 o 
  11   4  22      144.99      147.56      9.70 o 
   1   5  22     1287.84     1279.87     15.95 o 
   2   5  22     1898.49     1938.20     21.14 o 
   3   5  22      238.75      254.21      5.66 o 
   4   5  22      630.23      586.75     10.00 o 
   5   5  22      527.93      501.16     10.58 o 
   6   5  22     1508.09     1395.73     22.07 o 
   7   5  22      227.14      220.78      8.45 o 
   8   5  22      614.63      591.51     19.45 o 
   9   5  22       11.19       11.76      6.41 o 
  10   5  22       51.56       41.69      5.91 o 
  11   5  22      695.88      778.33     18.22 o 
   0   6  22      251.61      228.99     11.29 o 
   1   6  22      331.39      362.88      6.98 o 
   2   6  22      332.68      337.84      7.06 o 
   3   6  22     1003.03     1043.96     13.61 o 
   4   6  22       24.61       24.55      4.81 o 
   5   6  22       77.49       63.71      4.88 o 
   6   6  22       33.00       32.64      4.64 o 
   7   6  22       54.15       65.26      8.40 o 
   8   6  22       24.86       35.82      7.11 o 
   9   6  22       15.29        7.10      6.06 o 
  10   6  22      273.98      273.82     26.28 o 
  11   6  22       84.63       89.23     12.58 o 
   1   7  22      283.67      273.57      6.61 o 
   2   7  22      228.70      252.50      6.01 o 
   3   7  22        2.83        4.12      2.29 o 
   4   7  22     1841.30     1772.07     18.70 o 
   5   7  22       43.38       42.16      5.16 o 
   6   7  22       64.91       54.71      6.29 o 
   7   7  22      558.85      531.78     15.46 o 
   8   7  22      165.22      153.85     11.18 o 
   9   7  22       56.89       36.34      7.51 o 
  10   7  22       20.49        7.62      6.68 o 
   0   8  22     1881.95     1842.77     25.98 o 
   1   8  22     1262.72     1211.35     14.77 o 
   2   8  22      247.42      257.86      6.86 o 
   3   8  22       77.77       73.95      4.71 o 
   4   8  22       23.51       25.97      3.00 o 
   5   8  22        3.10        3.53      4.16 o 
   6   8  22       29.33       40.00      7.30 o 
   7   8  22      362.35      390.46     15.07 o 
   8   8  22      276.96      258.13     14.16 o 
   9   8  22      194.18      188.55     12.75 o 
  10   8  22        1.12       -5.96      5.96 o 
   1   9  22       11.26        6.62      2.86 o 
   2   9  22      141.53      146.14      5.80 o 
   3   9  22      503.84      532.31     10.94 o 
   4   9  22       33.84       37.05      3.75 o 
   5   9  22      275.03      259.20      7.91 o 
   6   9  22      617.75      632.76     17.07 o 
   7   9  22      615.49      636.46     20.81 o 
   8   9  22      572.86      560.36     29.34 o 
   9   9  22       80.32       88.47     10.03 o 
  10   9  22      159.24      185.84     22.34 o 
   0  10  22     1869.70     1852.43     31.95 o 
   1  10  22      319.14      305.07      7.87 o 
   2  10  22      811.40      781.15     12.89 o 
   3  10  22        7.77       12.19      3.47 o 
   4  10  22       23.52       24.40      4.23 o 
   5  10  22       11.54        5.32      3.19 o 
   6  10  22     1125.94     1147.46     18.78 o 
   7  10  22        2.16        4.23      6.30 o 
   8  10  22      450.06      448.52     18.12 o 
   9  10  22       12.60        2.98      8.38 o 
   1  11  22      180.24      155.13      6.52 o 
   2  11  22       63.82       60.07      4.62 o 
   3  11  22      200.06      217.93      8.35 o 
   4  11  22       41.34       41.03      4.76 o 
   5  11  22       27.28       28.57      4.34 o 
   6  11  22       57.74       51.53      5.08 o 
   7  11  22        3.40        2.55      3.31 o 
   8  11  22      160.47      170.65     14.88 o 
   9  11  22       63.15       55.19      9.10 o 
   0  12  22      205.90      222.41     10.42 o 
   1  12  22        1.96        6.77      3.23 o 
   2  12  22       64.96       63.55      5.76 o 
   3  12  22      127.53      132.76      7.68 o 
   4  12  22      449.34      454.74     11.73 o 
   5  12  22      283.50      294.38      9.40 o 
   6  12  22      195.34      191.31      8.06 o 
   7  12  22       77.46       75.32      7.55 o 
   8  12  22        2.35        2.15      6.64 o 
   1  13  22      329.40      314.01     10.61 o 
   2  13  22      434.37      417.20     20.84 o 
   3  13  22      580.97      583.02     16.06 o 
   4  13  22      960.61      936.64     18.01 o 
   5  13  22      630.38      628.24     14.39 o 
   6  13  22      867.37      894.10     17.58 o 
   7  13  22       99.63       95.65      9.72 o 
   0  14  22      508.02      461.09     18.06 o 
   1  14  22       20.65       36.28      5.56 o 
   2  14  22       20.65       20.23      5.72 o 
   3  14  22       73.64       83.00      8.94 o 
   4  14  22       22.31       19.44      4.89 o 
   5  14  22       18.96       16.56      4.84 o 
   6  14  22      166.46      129.54      8.56 o 
   7  14  22      125.16      126.35     12.09 o 
   1  15  22        8.94       11.58      9.41 o 
   2  15  22       14.73       12.66      4.95 o 
   3  15  22      223.30      227.95     11.24 o 
   4  15  22        0.75       -1.86      5.33 o 
   5  15  22      485.99      488.19     13.43 o 
   6  15  22       44.38       25.39     12.84 o 
   0  16  22     2318.70     2403.34     71.07 o 
   1  16  22       88.24      100.23     10.73 o 
   2  16  22      155.41      170.44     13.51 o 
   3  16  22       37.79       42.55      7.04 o 
   4  16  22      121.70      136.41     10.36 o 
   1  17  22       32.49       30.90     11.95 o 
   2  17  22       93.53      108.02     12.04 o 
   1   1  23       27.61       21.36      3.28 o 
   2   1  23      539.27      577.72      9.76 o 
   3   1  23      472.50      441.82      6.57 o 
   4   1  23        9.42       13.37      2.31 o 
   5   1  23       76.00       68.53      4.34 o 
   6   1  23      437.68      428.56      9.26 o 
   7   1  23        5.35        5.87      2.40 o 
   8   1  23        4.65        4.83      2.68 o 
   9   1  23      131.59      113.03      5.46 o 
  10   1  23     1286.18     1390.99     22.73 o 
  11   1  23        6.33       -0.20      3.70 o 
   0   2  23     1566.79     1595.43     47.86 o 
   1   2  23      341.05      340.75      7.38 o 
   2   2  23      133.67      126.61      4.82 o 
   3   2  23      516.62      549.45     10.37 o 
   4   2  23       24.28       43.99      3.34 o 
   5   2  23      127.17      122.31      5.82 o 
   6   2  23     1244.03     1243.96     17.02 o 
   7   2  23      236.60      235.82      7.93 o 
   8   2  23        3.15        0.83      3.06 o 
   9   2  23      198.07      215.33      7.36 o 
  10   2  23        0.17        8.96      4.18 o 
  11   2  23        1.48        1.55      4.31 o 
   1   3  23       86.89       88.33      6.09 o 
   2   3  23        8.44       13.85      2.51 o 
   3   3  23      866.38      828.18     11.09 o 
   4   3  23        5.81        9.43      2.86 o 
   5   3  23      202.88      194.08      6.78 o 
   6   3  23      289.66      280.22      9.36 o 
   7   3  23      342.94      351.28     10.47 o 
   8   3  23      272.84      291.16     10.84 o 
   9   3  23       48.98       65.00      5.32 o 
  10   3  23      254.78      263.88     19.29 o 
  11   3  23      151.24      171.63     19.39 o 
   0   4  23    15299.12    15225.80    239.05 o 
   1   4  23     3749.57     3643.04     38.88 o 
   2   4  23      907.99      878.09     11.84 o 
   3   4  23      786.82      709.86     10.10 o 
   4   4  23       76.56       76.31      4.25 o 
   5   4  23       45.30       42.54      4.18 o 
   6   4  23      111.10      106.24      8.57 o 
   7   4  23       66.63       65.47      6.33 o 
   8   4  23     1019.55     1013.74     23.99 o 
   9   4  23      654.20      652.21     53.47 o 
  10   4  23       32.97       43.70      5.73 o 
  11   4  23        1.21       -2.96      4.97 o 
   1   5  23        0.05        1.11      2.35 o 
   2   5  23     1345.08     1273.51     15.58 o 
   3   5  23      133.22      139.01      5.15 o 
   4   5  23        6.00        5.23      2.58 o 
   5   5  23      329.60      333.12      8.75 o 
   6   5  23        9.49        9.79      3.84 o 
   7   5  23     1572.32     1525.56     24.30 o 
   8   5  23      177.63      188.81     12.15 o 
   9   5  23      208.30      196.43     15.65 o 
  10   5  23       55.33       59.54      6.61 o 
  11   5  23        0.66        5.42      6.95 o 
   0   6  23      613.79      628.36     14.79 o 
   1   6  23     2550.58     2488.03     24.46 o 
   2   6  23      565.48      556.38      9.67 o 
   3   6  23     1732.85     1752.02     20.00 o 
   4   6  23      403.22      394.92      8.42 o 
   5   6  23      229.65      239.70      7.68 o 
   6   6  23      274.52      285.24      9.34 o 
   7   6  23        1.43       -1.95      4.22 o 
   8   6  23        0.96        4.65      6.03 o 
   9   6  23       14.38        3.56      6.22 o 
  10   6  23       86.92       98.87     10.55 o 
   1   7  23     1560.98     1548.38     17.38 o 
   2   7  23       92.66      103.91      4.70 o 
   3   7  23     1086.43     1085.40     14.47 o 
   4   7  23      337.64      367.01      6.61 o 
   5   7  23      365.69      369.51     11.01 o 
   6   7  23      407.22      417.25     16.16 o 
   7   7  23       75.00       68.63      7.35 o 
   8   7  23      569.98      565.75     19.83 o 
   9   7  23       40.70       32.85      7.61 o 
  10   7  23        5.70       -3.82      6.87 o 
   0   8  23     1721.62     1674.47     27.75 o 
   1   8  23     3034.93     3006.97     29.18 o 
   2   8  23     1648.14     1634.78     18.41 o 
   3   8  23      950.50      895.09     14.53 o 
   4   8  23     1374.98     1375.23     23.23 o 
   5   8  23     1358.20     1349.66     26.03 o 
   6   8  23        1.09       -0.72      4.45 o 
   7   8  23       51.29       36.61      6.25 o 
   8   8  23       81.40       85.80     13.33 o 
   9   8  23        0.81        7.05      6.72 o 
  10   8  23        2.06       -7.72      7.72 o 
   1   9  23       97.57       96.29      5.09 o 
   2   9  23      636.67      647.93     11.33 o 
   3   9  23      478.71      455.50     12.77 o 
   4   9  23     1998.52     1995.24     28.52 o 
   5   9  23       69.08       81.99      4.63 o 
   6   9  23      462.72      439.30     14.32 o 
   7   9  23      152.36      151.06     22.51 o 
   8   9  23      207.32      197.84     29.67 o 
   9   9  23     1053.49      987.70     28.14 o 
   0  10  23       56.81       56.10      6.29 o 
   1  10  23      816.79      772.33     12.92 o 
   2  10  23      287.34      283.97      7.76 o 
   3  10  23      693.51      677.95     15.47 o 
   4  10  23        6.27       -1.78      3.45 o 
   5  10  23        0.05       -0.34      2.91 o 
   6  10  23        8.52       11.75      5.44 o 
   7  10  23       61.10       62.25      8.92 o 
   8  10  23       42.54       32.70      8.19 o 
   9  10  23       34.96       39.98      8.43 o 
   1  11  23       58.77       49.23      4.32 o 
   2  11  23      173.28      195.07      7.11 o 
   3  11  23      580.98      571.04     13.34 o 
   4  11  23      152.65      164.22      8.46 o 
   5  11  23      246.44      232.93      8.27 o 
   6  11  23       39.56       30.79      4.09 o 
   7  11  23      662.20      640.97     21.82 o 
   8  11  23       35.90       41.89      8.64 o 
   0  12  23      378.92      344.40     23.32 o 
   1  12  23      266.32      281.17     11.08 o 
   2  12  23      278.56      259.87     10.31 o 
   3  12  23       20.34       22.57      4.62 o 
   4  12  23       44.23       43.92      5.00 o 
   5  12  23      484.76      486.51     12.07 o 
   6  12  23      661.91      669.85     14.17 o 
   7  12  23        9.40        8.98      5.06 o 
   8  12  23      166.55      177.88     15.36 o 
   1  13  23      146.88      144.36      7.72 o 
   2  13  23       34.52       33.13      5.22 o 
   3  13  23      123.00      124.01      8.65 o 
   4  13  23      170.46      182.34      8.61 o 
   5  13  23       95.14       87.11      6.61 o 
   6  13  23       29.20       40.15      5.16 o 
   7  13  23       97.96       81.73      6.44 o 
   0  14  23     1489.83     1542.70     36.18 o 
   1  14  23      428.95      478.00     15.86 o 
   2  14  23      311.29      326.29     11.27 o 
   3  14  23      307.99      329.31     13.79 o 
   4  14  23      233.61      255.36      9.66 o 
   5  14  23      112.51      115.65      7.63 o 
   6  14  23        4.99        2.74      6.75 o 
   1  15  23      563.34      585.61     17.04 o 
   2  15  23        0.07       -1.84      4.97 o 
   3  15  23      186.60      186.04     10.74 o 
   4  15  23      391.15      411.35     12.42 o 
   5  15  23       11.34        7.14      6.65 o 
   0  16  23      350.80      338.90     23.10 o 
   1  16  23      144.14      167.29     31.02 o 
   2  16  23      180.61      188.79     11.14 o 
   3  16  23      228.85      212.75     11.75 o 
   4  16  23        0.00       -6.60      9.73 o 
   0   0  24     5946.56     5858.85    129.60 o 
   1   0  24     1759.90     1635.33     43.26 o 
   2   0  24     2363.19     2285.20     66.34 o 
   3   0  24      389.78      364.06     10.08 o 
   4   0  24        4.47        2.72      2.38 o 
   5   0  24      959.28      938.80     19.76 o 
   6   0  24      759.35      731.51     17.64 o 
   7   0  24      193.26      187.17      9.98 o 
   8   0  24     1370.79     1357.60     57.87 o 
   9   0  24      678.01      743.05     29.63 o 
  10   0  24      255.13      255.49     18.00 o 
   1   1  24       82.47       82.54      4.64 o 
   2   1  24       73.74       81.68      4.24 o 
   3   1  24     2286.54     2236.40     23.37 o 
   4   1  24      193.38      147.52      4.96 o 
   5   1  24      415.08      470.10      9.40 o 
   6   1  24      283.85      275.34      7.71 o 
   7   1  24      876.14      866.66     15.20 o 
   8   1  24      682.78      709.69     15.26 o 
   9   1  24     1184.96     1175.00     23.65 o 
  10   1  24        2.53       12.13      5.81 o 
  11   1  24       50.83       36.59     10.10 o 
   0   2  24      212.17      182.05     15.99 o 
   1   2  24     3123.51     2952.76     35.68 o 
   2   2  24      333.31      318.92      7.24 o 
   3   2  24     1276.18     1210.21     14.61 o 
   4   2  24        6.32        7.58      3.09 o 
   5   2  24      466.89      454.56     10.00 o 
   6   2  24        4.82        8.05      3.36 o 
   7   2  24      238.04      252.67      9.93 o 
   8   2  24        0.06        1.15      3.07 o 
   9   2  24      305.57      319.88     11.65 o 
  10   2  24       47.33       45.70      5.32 o 
  11   2  24       10.02       24.67      4.84 o 
   1   3  24        0.11       -1.96      3.20 o 
   2   3  24      499.05      485.67      9.13 o 
   3   3  24        0.03        1.93      1.92 o 
   4   3  24     2851.90     2842.30     29.57 o 
   5   3  24      114.54       83.30      5.21 o 
   6   3  24      625.89      632.13     13.02 o 
   7   3  24        4.20        3.49      3.93 o 
   8   3  24        0.53       -0.20      4.17 o 
   9   3  24      251.44      234.93      8.20 o 
  10   3  24       26.56       26.60      4.80 o 
  11   3  24       97.13      100.18      7.85 o 
   0   4  24        4.76       15.98      4.83 o 
   1   4  24     4390.47     4267.75     44.82 o 
   2   4  24        1.73        1.73      2.14 o 
   3   4  24     1048.57     1022.17     13.09 o 
   4   4  24        1.36        3.72      2.60 o 
   5   4  24      467.64      455.02     10.20 o 
   6   4  24       20.00       21.07      3.92 o 
   7   4  24        3.41       -3.25      3.79 o 
   8   4  24        0.43       -3.38      4.32 o 
   9   4  24        0.60        0.51      6.17 o 
  10   4  24      137.18      150.51      8.67 o 
   1   5  24     1973.93     1994.14     24.39 o 
   2   5  24     1359.36     1339.99     16.37 o 
   3   5  24      308.24      317.88      6.61 o 
   4   5  24      547.83      531.87     11.05 o 
   5   5  24        1.08       -1.35      2.98 o 
   6   5  24       13.65        5.89      3.74 o 
   7   5  24       70.57       94.50     10.95 o 
   8   5  24        0.34       -1.72      6.65 o 
   9   5  24      540.89      592.50     20.60 o 
  10   5  24     1098.24     1128.43     31.18 o 
   0   6  24      756.34      767.96     16.85 o 
   1   6  24       53.00       51.26      3.83 o 
   2   6  24      486.62      473.98      9.78 o 
   3   6  24        2.76        3.80      2.27 o 
   4   6  24       12.73        8.91      3.31 o 
   5   6  24       12.78       10.93      3.50 o 
   6   6  24      105.79      122.88      7.21 o 
   7   6  24        0.37       -3.79      4.46 o 
   8   6  24      166.37      147.52     11.79 o 
   9   6  24       18.40       12.18      6.84 o 
  10   6  24        1.18       -0.59      6.47 o 
   1   7  24      748.00      733.96     11.08 o 
   2   7  24     1445.31     1418.63     17.68 o 
   3   7  24       43.82       41.20      4.84 o 
   4   7  24      258.27      230.95      7.89 o 
   5   7  24       88.10       85.42      6.49 o 
   6   7  24       66.27       76.24      7.38 o 
   7   7  24      331.70      309.42     12.33 o 
   8   7  24        7.66        7.38      7.33 o 
   9   7  24       99.00       95.32     10.40 o 
  10   7  24        5.42       -0.42      6.72 o 
   0   8  24     2667.96     2641.68     40.97 o 
   1   8  24      172.64      170.38      5.64 o 
   2   8  24      192.84      188.75      6.08 o 
   3   8  24        1.78        0.64      3.86 o 
   4   8  24       89.60       97.09      4.88 o 
   5   8  24        0.76        0.15      4.47 o 
   6   8  24     1068.56     1140.90     24.20 o 
   7   8  24        3.91        1.84      4.95 o 
   8   8  24      890.14      825.86     24.84 o 
   9   8  24      305.19      295.20     15.27 o 
   1   9  24       59.12       58.60      4.41 o 
   2   9  24      149.03      157.65      6.13 o 
   3   9  24       61.57       54.44      4.54 o 
   4   9  24      215.55      236.21      8.01 o 
   5   9  24      191.76      161.77      9.54 o 
   6   9  24        0.09       -4.59      4.59 o 
   7   9  24       57.94       62.62      8.86 o 
   8   9  24        0.32        1.81      6.06 o 
   9   9  24      314.57      301.53     15.58 o 
   0  10  24      587.04      531.04     14.99 o 
   1  10  24        8.31       11.43      3.21 o 
   2  10  24      879.89      878.59     14.09 o 
   3  10  24        7.64        6.64      3.25 o 
   4  10  24       92.99       83.40      6.29 o 
   5  10  24        5.52        4.45      3.02 o 
   6  10  24      196.01      200.93     11.15 o 
   7  10  24       91.35       77.46      9.61 o 
   8  10  24        4.05        3.74      6.29 o 
   9  10  24        8.06        1.67     11.80 o 
   1  11  24       16.34       13.48      3.42 o 
   2  11  24       17.47       21.09      3.70 o 
   3  11  24        7.29        3.90      3.59 o 
   4  11  24       41.18       42.56      5.32 o 
   5  11  24      107.06      115.65      7.28 o 
   6  11  24      503.49      487.11     19.87 o 
   7  11  24      267.97      290.29     15.43 o 
   8  11  24       24.03       22.18      8.03 o 
   0  12  24      521.30      546.27     17.33 o 
   1  12  24     1718.13     1716.52     22.59 o 
   2  12  24      319.09      330.60      9.84 o 
   3  12  24      539.66      512.72     13.08 o 
   4  12  24       32.74       24.02      5.12 o 
   5  12  24       83.53       78.28      6.74 o 
   6  12  24      520.48      515.66     17.37 o 
   7  12  24      121.09      123.74     11.95 o 
   1  13  24       30.53       35.21      5.03 o 
   2  13  24      147.14      146.04      8.46 o 
   3  13  24       62.50       50.93      6.50 o 
   4  13  24        4.03       -3.31      4.25 o 
   5  13  24        0.38        3.66      5.46 o 
   6  13  24      905.32      877.78     17.09 o 
   7  13  24      172.76      179.45     22.05 o 
   0  14  24      517.71      516.35     16.66 o 
   1  14  24      909.97      929.97     19.34 o 
   2  14  24       28.71       36.59      5.46 o 
   3  14  24      100.87       88.90      7.92 o 
   4  14  24        0.40        0.06      4.51 o 
   5  14  24      134.11      134.80      7.80 o 
   6  14  24        6.01        2.70      4.79 o 
   1  15  24        6.60        9.66      5.47 o 
   2  15  24      382.06      397.10     12.82 o 
   3  15  24       40.46       49.61     10.10 o 
   4  15  24       11.92       13.35      4.72 o 
   0  16  24      589.88      613.73     30.87 o 
   1  16  24      653.45      633.26     22.05 o 
   2  16  24       39.66       47.98      7.36 o 
   3  16  24      377.12      391.52     27.54 o 
   1   1  25        4.89        0.55      2.38 o 
   2   1  25     1425.57     1309.50     18.91 o 
   3   1  25        0.01        0.19      2.15 o 
   4   1  25      548.78      519.67      9.04 o 
   5   1  25        0.02       -1.27      2.92 o 
   6   1  25     1775.67     1748.30     21.95 o 
   7   1  25        2.79        6.57      3.58 o 
   8   1  25        1.62        7.72      4.48 o 
   9   1  25       30.02       28.68      5.79 o 
  10   1  25      203.95      221.43     11.93 o 
   0   2  25     2215.37     2219.22     68.95 o 
   1   2  25      202.76      204.75      6.69 o 
   2   2  25     2177.89     2202.84     25.82 o 
   3   2  25      148.07      130.38      5.27 o 
   4   2  25        0.98        1.25      3.30 o 
   5   2  25       50.23       44.54      4.39 o 
   6   2  25      238.22      234.11      7.88 o 
   7   2  25      302.77      297.88      9.98 o 
   8   2  25       44.32       52.71      4.38 o 
   9   2  25       29.77       33.55      3.83 o 
  10   2  25        2.14        1.89      3.53 o 
   1   3  25       26.86       22.93      5.59 o 
   2   3  25     1174.26     1154.98     16.08 o 
   3   3  25     1105.51     1084.81     13.76 o 
   4   3  25      204.93      230.98      7.17 o 
   5   3  25        0.23       -3.88      3.88 o 
   6   3  25      157.91      147.24      8.03 o 
   7   3  25      767.46      758.32     15.94 o 
   8   3  25      467.09      447.62     13.94 o 
   9   3  25       84.23       81.10      5.62 o 
  10   3  25        5.33        2.49      3.91 o 
   0   4  25      859.11      786.43     19.67 o 
   1   4  25     1884.79     1838.18     22.92 o 
   2   4  25       22.45       10.10      2.68 o 
   3   4  25       19.73       24.80      3.36 o 
   4   4  25      366.95      362.08      8.99 o 
   5   4  25       33.08       23.48      3.79 o 
   6   4  25      518.64      513.62     11.48 o 
   7   4  25       88.23       86.86      6.55 o 
   8   4  25      220.64      195.74     10.68 o 
   9   4  25      208.61      229.90      9.63 o 
  10   4  25        2.94        2.60      4.36 o 
   1   5  25     1072.75     1067.28     15.82 o 
   2   5  25      230.44      246.10      6.24 o 
   3   5  25      198.24      203.45      5.40 o 
   4   5  25      844.33      820.68     14.30 o 
   5   5  25       96.75      104.05      6.04 o 
   6   5  25      216.47      209.72     11.74 o 
   7   5  25      355.67      364.26     11.00 o 
   8   5  25     1469.44     1356.72     32.99 o 
   9   5  25      134.17      140.07     11.75 o 
  10   5  25     1068.66     1119.72     32.01 o 
   0   6  25     3234.75     3131.30     46.08 o 
   1   6  25        1.82       -0.83      2.61 o 
   2   6  25      436.06      434.76      9.44 o 
   3   6  25      309.80      312.79      6.84 o 
   4   6  25      179.19      165.18      7.42 o 
   5   6  25      242.25      245.09      8.17 o 
   6   6  25      239.80      242.55      8.98 o 
   7   6  25      267.93      238.51     11.13 o 
   8   6  25      607.91      584.17     20.53 o 
   9   6  25        9.66        0.99      6.42 o 
  10   6  25      253.33      222.23     14.34 o 
   1   7  25     1030.84      991.78     14.45 o 
   2   7  25      179.56      177.11      5.81 o 
   3   7  25       13.50       14.20      2.77 o 
   4   7  25      127.54      119.94      6.53 o 
   5   7  25       27.72       36.36      4.53 o 
   6   7  25      173.95      165.48      9.80 o 
   7   7  25      138.34      148.27      9.88 o 
   8   7  25      226.94      202.59     13.29 o 
   9   7  25      224.77      224.42     14.20 o 
   0   8  25     2981.71     2947.00     44.98 o 
   1   8  25      306.84      312.40      7.14 o 
   2   8  25      285.39      308.55      9.00 o 
   3   8  25       54.28       55.49      4.35 o 
   4   8  25      382.51      393.45      8.55 o 
   5   8  25        6.59        6.03      4.60 o 
   6   8  25      302.73      287.38     13.00 o 
   7   8  25      183.33      176.03     10.65 o 
   8   8  25       90.25      101.72     10.74 o 
   9   8  25      128.36      127.09     12.08 o 
   1   9  25       28.53       20.10      3.47 o 
   2   9  25       83.31       82.96      5.42 o 
   3   9  25       58.52       57.76      4.66 o 
   4   9  25     1587.82     1615.77     24.40 o 
   5   9  25       22.35       20.28      5.54 o 
   6   9  25      505.86      532.22     16.10 o 
   7   9  25       39.90       48.60      7.24 o 
   8   9  25      110.91      111.42     11.12 o 
   9   9  25      128.00      141.33     12.54 o 
   0  10  25      507.49      537.44     15.35 o 
   1  10  25      161.17      155.10      6.38 o 
   2  10  25      181.62      178.19      7.44 o 
   3  10  25        5.14        7.26      3.31 o 
   4  10  25      112.35      107.31      7.32 o 
   5  10  25      174.02      180.09     10.35 o 
   6  10  25      109.30      115.90      9.20 o 
   7  10  25       10.35        8.37      6.74 o 
   8  10  25        4.61       -1.02      6.47 o 
   1  11  25       13.45       14.86      3.43 o 
   2  11  25      232.38      219.23      7.35 o 
   3  11  25      922.49      934.45     17.89 o 
   4  11  25      782.79      785.21     28.80 o 
   5  11  25       24.55       22.31      4.89 o 
   6  11  25       58.61       57.86      7.66 o 
   7  11  25        0.05        8.88      6.83 o 
   8  11  25      612.01      628.71     22.61 o 
   0  12  25      225.05      245.39     11.21 o 
   1  12  25      107.79      118.13      6.38 o 
   2  12  25      849.87      908.04     16.77 o 
   3  12  25       22.16       21.89      4.65 o 
   4  12  25       82.26       81.64     11.72 o 
   5  12  25       48.70       50.74      5.07 o 
   6  12  25        3.01       14.38      5.99 o 
   7  12  25       15.16        1.79      7.79 o 
   1  13  25       50.29       53.92      5.49 o 
   2  13  25      123.37      156.96      8.60 o 
   3  13  25      150.90      156.64      9.29 o 
   4  13  25       71.44       61.76      6.65 o 
   5  13  25        6.52        6.50      4.41 o 
   6  13  25       52.01       66.76      5.38 o 
   0  14  25      134.57      145.89     10.56 o 
   1  14  25        4.33        4.31      4.48 o 
   2  14  25        2.14        4.21      4.50 o 
   3  14  25        9.74       13.20      5.29 o 
   4  14  25       15.14       16.65      5.44 o 
   5  14  25      286.68      301.98     10.22 o 
   1  15  25       97.08       87.88      8.46 o 
   2  15  25        8.08       12.10      5.03 o 
   3  15  25      631.92      630.09     17.84 o 
   4  15  25       51.90       82.65     11.51 o 
   0   0  26      239.63      220.33     13.69 o 
   1   0  26      708.76      721.17     18.20 o 
   2   0  26     1517.41     1535.46     30.47 o 
   3   0  26      354.97      369.24     11.97 o 
   4   0  26       81.98       87.96      7.88 o 
   5   0  26     1305.85     1259.94     24.59 o 
   6   0  26      210.35      186.23     10.06 o 
   7   0  26       97.64      100.35      8.29 o 
   8   0  26       66.12       68.33      9.18 o 
   9   0  26      104.79      117.63     13.92 o 
  10   0  26      173.91      164.16     16.22 o 
   1   1  26       21.76       21.48      3.21 o 
   2   1  26      113.56       90.04      4.98 o 
   3   1  26       33.31       29.51      3.14 o 
   4   1  26       21.13       24.64      2.34 o 
   5   1  26      655.90      632.29     14.30 o 
   6   1  26      163.19      142.10      6.47 o 
   7   1  26      295.82      303.62      9.33 o 
   8   1  26      942.18      967.17     18.76 o 
   9   1  26        0.16       -1.34      4.69 o 
  10   1  26      219.65      203.62     11.83 o 
   0   2  26       58.94       49.44      6.57 o 
   1   2  26     1271.26     1239.96     18.62 o 
   2   2  26      527.13      513.06      9.74 o 
   3   2  26     1135.58     1080.82     22.31 o 
   4   2  26      229.44      232.19      9.03 o 
   5   2  26      300.42      295.05      8.58 o 
   6   2  26     1781.57     1764.60     24.34 o 
   7   2  26      111.07      121.20      7.42 o 
   8   2  26     2228.51     2314.68     30.45 o 
   9   2  26       13.07       11.74      5.35 o 
  10   2  26       36.86       28.34     10.00 o 
   1   3  26        0.01       -2.61      2.61 o 
   2   3  26      783.35      726.49     12.04 o 
   3   3  26       60.13       74.34      3.80 o 
   4   3  26     1107.33     1068.69     16.50 o 
   5   3  26      118.13      124.62      6.37 o 
   6   3  26     1018.94     1034.02     17.22 o 
   7   3  26        3.55       -3.54      3.54 o 
   8   3  26       58.74       46.83      6.59 o 
   9   3  26       42.40       51.28      4.76 o 
  10   3  26        0.06        1.22      3.62 o 
   0   4  26     5206.93     5169.57     83.83 o 
   1   4  26     1747.74     1730.95     22.12 o 
   2   4  26      215.59      192.98      6.17 o 
   3   4  26        3.90        1.71      2.07 o 
   4   4  26        0.10        4.05      4.77 o 
   5   4  26      266.85      250.94      8.13 o 
   6   4  26       23.30       28.05      4.34 o 
   7   4  26       82.61       70.60      6.38 o 
   8   4  26       56.09       42.45      6.32 o 
   9   4  26      139.98      171.14     10.73 o 
  10   4  26       63.36       73.73      6.49 o 
   1   5  26      281.43      288.19      7.85 o 
   2   5  26     1859.60     1842.56     29.73 o 
   3   5  26      217.38      220.84      5.69 o 
   4   5  26      649.34      663.35     12.83 o 
   5   5  26      433.37      455.98     10.77 o 
   6   5  26      199.52      201.63      8.72 o 
   7   5  26       95.78       81.00      6.69 o 
   8   5  26        0.53       -3.38      7.33 o 
   9   5  26       11.56       26.82      7.66 o 
  10   5  26        3.48       10.51      5.25 o 
   0   6  26       64.00       73.73      6.44 o 
   1   6  26      343.50      357.60      8.68 o 
   2   6  26       33.84       26.98      3.14 o 
   3   6  26      685.18      705.36     10.94 o 
   4   6  26      459.40      442.67     10.54 o 
   5   6  26       83.09       81.27      5.83 o 
   6   6  26       61.16       67.28      6.07 o 
   7   6  26       70.90       75.07      7.70 o 
   8   6  26      367.38      356.39     16.40 o 
   9   6  26       45.50       30.43      7.94 o 
   1   7  26      210.89      213.10      6.58 o 
   2   7  26      426.47      414.40      8.53 o 
   3   7  26       65.91       58.86      3.88 o 
   4   7  26     1638.88     1637.49     23.37 o 
   5   7  26      233.56      242.90      8.36 o 
   6   7  26      494.62      537.05     15.94 o 
   7   7  26        5.75        3.43      5.14 o 
   8   7  26        8.39        4.69      6.38 o 
   9   7  26       39.63       56.78     18.61 o 
   0   8  26       39.58       52.81      6.04 o 
   1   8  26       16.37       18.49      3.01 o 
   2   8  26      412.90      433.71      9.04 o 
   3   8  26       97.38       96.26      4.89 o 
   4   8  26      398.61      397.09     12.24 o 
   5   8  26       43.16       53.55      6.84 o 
   6   8  26       86.57       74.18      7.75 o 
   7   8  26       61.15       66.19      7.88 o 
   8   8  26      172.56      174.54     12.81 o 
   9   8  26        2.79       -5.23      6.19 o 
   1   9  26       38.78       38.42      4.05 o 
   2   9  26       34.71       29.96      4.10 o 
   3   9  26      337.20      345.01      8.98 o 
   4   9  26      232.97      258.34      8.05 o 
   5   9  26      607.28      618.91     17.10 o 
   6   9  26      424.72      427.06     14.64 o 
   7   9  26       46.43       29.78      6.72 o 
   8   9  26        0.37       -4.44      6.46 o 
   0  10  26      233.73      237.66     10.57 o 
   1  10  26      109.50       94.28      6.37 o 
   2  10  26      218.19      227.49      7.94 o 
   3  10  26       10.20        9.58      3.57 o 
   4  10  26      709.57      716.03     15.86 o 
   5  10  26      592.27      599.23     17.27 o 
   6  10  26      803.93      807.58     35.70 o 
   7  10  26        5.37        0.02      6.31 o 
   8  10  26       91.08      102.40     11.25 o 
   1  11  26       14.40       14.12      3.53 o 
   2  11  26      317.13      317.94      8.80 o 
   3  11  26      422.16      405.05     11.32 o 
   4  11  26      689.85      688.04     16.25 o 
   5  11  26        2.36        8.40      3.04 o 
   6  11  26      555.89      530.57     16.79 o 
   7  11  26       13.06       12.82      9.71 o 
   0  12  26      660.29      611.09     17.58 o 
   1  12  26      189.21      172.90      7.35 o 
   2  12  26      685.35      683.30     14.37 o 
   3  12  26       38.79       48.60      5.55 o 
   4  12  26      171.36      161.16      8.71 o 
   5  12  26        0.02       -2.30      3.25 o 
   6  12  26        1.97       -5.07      5.07 o 
   1  13  26       64.75       62.51      5.84 o 
   2  13  26       90.90       98.47      7.41 o 
   3  13  26      158.21      166.78     17.94 o 
   4  13  26        0.63       -4.15      4.15 o 
   5  13  26      122.91      111.14      6.74 o 
   6  13  26        0.01       -4.28     10.32 o 
   0  14  26      931.70      946.39     31.94 o 
   1  14  26      691.17      730.05     17.07 o 
   2  14  26     1203.23     1259.51     23.39 o 
   3  14  26      503.05      531.09     15.88 o 
   4  14  26      116.87      126.68     11.32 o 
   1  15  26      162.63      150.60     13.57 o 
   2  15  26     1397.47     1463.84     26.23 o 
   3  15  26      130.28      151.22     13.75 o 
   1   1  27        0.06       -0.98      2.59 o 
   2   1  27        0.66        0.42      2.52 o 
   3   1  27      593.24      579.62     11.10 o 
   4   1  27     1043.57     1076.19     16.17 o 
   5   1  27      477.04      509.50     11.25 o 
   6   1  27      118.21      122.73      7.53 o 
   7   1  27       74.62       82.18      6.68 o 
   8   1  27       65.16       54.29      8.68 o 
   9   1  27      149.26      137.70     13.96 o 
  10   1  27       10.34        5.36      6.05 o 
   0   2  27      989.25      919.39     21.88 o 
   1   2  27      429.70      398.84      9.48 o 
   2   2  27      922.65      912.29     15.19 o 
   3   2  27       27.21       23.37      3.77 o 
   4   2  27       23.61       27.52      3.76 o 
   5   2  27      165.85      165.16      7.08 o 
   6   2  27        5.99        6.93      3.67 o 
   7   2  27        6.43        3.29      4.23 o 
   8   2  27      189.66      213.18     10.64 o 
   9   2  27       58.31       73.61      7.55 o 
  10   2  27       13.35        1.46      8.62 o 
   1   3  27      313.72      295.42      8.21 o 
   2   3  27     1615.22     1550.71     20.35 o 
   3   3  27       40.31       36.10      3.31 o 
   4   3  27      333.66      294.05      9.34 o 
   5   3  27      270.91      263.08      8.32 o 
   6   3  27       10.06       12.39      3.87 o 
   7   3  27      221.25      240.64      9.38 o 
   8   3  27      192.83      180.93     10.02 o 
   9   3  27      176.10      161.90      6.67 o 
  10   3  27      118.57      113.92      6.46 o 
   0   4  27        0.59        4.45      4.32 o 
   1   4  27       32.68       34.79      3.70 o 
   2   4  27      101.59      112.81      5.31 o 
   3   4  27      441.79      425.07      7.95 o 
   4   4  27       84.10       87.91      5.52 o 
   5   4  27      453.61      432.60     10.64 o 
   6   4  27      724.00      723.63     14.22 o 
   7   4  27        9.09        8.37      4.55 o 
   8   4  27      373.42      356.30     12.81 o 
   9   4  27      346.35      369.30     17.59 o 
   1   5  27        2.88        1.02      2.74 o 
   2   5  27      720.29      722.94     12.58 o 
   3   5  27     1283.50     1294.09     23.61 o 
   4   5  27       16.67       19.33      3.83 o 
   5   5  27     1699.26     1689.52     23.75 o 
   6   5  27      250.34      247.79      9.32 o 
   7   5  27      199.89      198.10      9.76 o 
   8   5  27        6.69        3.75      6.22 o 
   9   5  27      373.86      362.45     30.24 o 
   0   6  27     1901.27     1789.64     30.67 o 
   1   6  27      243.00      226.43      7.25 o 
   2   6  27      734.55      723.47     11.51 o 
   3   6  27     1304.21     1280.82     19.39 o 
   4   6  27      311.06      325.68      9.41 o 
   5   6  27      102.03      112.06      6.62 o 
   6   6  27        1.43       -3.69      3.69 o 
   7   6  27      137.68      126.31      9.70 o 
   8   6  27       74.45       88.02     10.21 o 
   9   6  27        0.01        1.48      6.90 o 
   1   7  27      283.24      276.89      8.02 o 
   2   7  27      924.46      914.78     13.56 o 
   3   7  27      660.44      643.12     11.04 o 
   4   7  27      390.86      393.44     10.50 o 
   5   7  27     1390.91     1341.52     20.74 o 
   6   7  27       21.36       29.39      6.03 o 
   7   7  27      675.26      702.23     19.17 o 
   8   7  27      104.39       90.12     10.33 o 
   9   7  27      399.64      398.01     17.98 o 
   0   8  27      180.58      170.11      9.24 o 
   1   8  27     1428.63     1404.30     18.83 o 
   2   8  27       19.90       28.07      3.53 o 
   3   8  27       18.99       14.90      3.11 o 
   4   8  27      132.61      121.63      8.27 o 
   5   8  27      104.94      108.08      8.59 o 
   6   8  27      572.29      561.34     16.83 o 
   7   8  27       35.08       39.81      6.95 o 
   8   8  27      418.31      436.59     18.82 o 
   1   9  27      155.84      154.43      6.43 o 
   2   9  27      848.23      821.23     16.02 o 
   3   9  27      136.24      129.95      6.35 o 
   4   9  27      841.77      885.61     16.27 o 
   5   9  27      759.54      783.39     19.76 o 
   6   9  27      446.97      439.20     15.24 o 
   7   9  27      250.01      250.65     12.65 o 
   8   9  27       42.84       32.09      8.45 o 
   0  10  27      513.17      542.84     15.85 o 
   1  10  27      425.42      455.83     10.23 o 
   2  10  27       61.86       66.93      5.31 o 
   3  10  27     1184.07     1199.10     18.90 o 
   4  10  27      166.68      165.90     10.48 o 
   5  10  27       67.38       81.19      8.04 o 
   6  10  27      202.62      186.79     14.73 o 
   7  10  27       91.95      102.81     11.20 o 
   1  11  27      269.90      281.18      8.42 o 
   2  11  27      298.46      290.04      9.27 o 
   3  11  27      268.76      285.38     12.11 o 
   4  11  27      511.70      533.54     13.79 o 
   5  11  27      908.43      873.50     28.37 o 
   6  11  27        1.98       -2.29      5.33 o 
   7  11  27      957.27     1014.03     29.36 o 
   0  12  27      156.73      182.30     10.82 o 
   1  12  27      182.02      189.92      7.84 o 
   2  12  27      171.55      187.57      8.40 o 
   3  12  27       11.21        5.73      4.07 o 
   4  12  27       33.19       38.73      5.50 o 
   5  12  27      502.87      507.73     13.10 o 
   6  12  27       52.60       36.51      7.16 o 
   1  13  27        1.78        3.65      3.98 o 
   2  13  27      308.93      354.93     12.39 o 
   3  13  27       20.95       26.64      5.61 o 
   4  13  27        3.13       -0.77      4.32 o 
   5  13  27       47.99       61.97      5.31 o 
   0  14  27       32.96       29.68      8.00 o 
   1  14  27      203.74      203.37      9.75 o 
   2  14  27       51.26       62.52      6.60 o 
   3  14  27      162.85      140.16      9.46 o 
   4  14  27       78.76      121.46     19.02 o 
   1  15  27       18.91       28.54      9.41 o 
   0   0  28      191.65      131.76     11.93 o 
   1   0  28      432.54      400.32     13.56 o 
   2   0  28      302.54      257.08     10.87 o 
   3   0  28       99.98      114.85      7.56 o 
   4   0  28      916.61      890.07     20.12 o 
   5   0  28      168.39      159.12     11.26 o 
   6   0  28     1448.64     1464.46     28.48 o 
   7   0  28      297.37      312.82     12.85 o 
   8   0  28      185.38      182.17     16.94 o 
   9   0  28      101.74       99.98     13.99 o 
   1   1  28       94.27       87.08      5.26 o 
   2   1  28      716.19      690.82     12.87 o 
   3   1  28      129.76      141.74      5.94 o 
   4   1  28      618.33      605.55     11.50 o 
   5   1  28     1199.63     1191.66     18.66 o 
   6   1  28      391.00      390.24     10.42 o 
   7   1  28     1130.82     1201.47     21.73 o 
   8   1  28       30.71       34.33      6.39 o 
   9   1  28       45.48       61.17     38.27 o 
   0   2  28     1316.99     1308.79     28.16 o 
   1   2  28       53.16       62.86      4.65 o 
   2   2  28      582.02      616.90     12.06 o 
   3   2  28      362.87      377.79      8.25 o 
   4   2  28      543.98      564.64     11.36 o 
   5   2  28        1.49       -3.13      3.13 o 
   6   2  28        1.06       -3.30      3.46 o 
   7   2  28       29.10       30.53      5.28 o 
   8   2  28      393.28      404.14     14.47 o 
   9   2  28      137.63      149.96      9.91 o 
   1   3  28      137.55      115.70      5.92 o 
   2   3  28      357.18      350.35      8.34 o 
   3   3  28       49.04       43.60      4.50 o 
   4   3  28        0.34        0.93      3.05 o 
   5   3  28      334.42      331.23      9.31 o 
   6   3  28      151.57      158.54      7.54 o 
   7   3  28      295.22      288.98     10.40 o 
   8   3  28      453.28      501.80     15.76 o 
   9   3  28      179.79      202.00     11.02 o 
   0   4  28     1261.92     1253.58     27.92 o 
   1   4  28      210.94      212.34      7.35 o 
   2   4  28      148.22      166.77      6.21 o 
   3   4  28      226.68      207.53      6.75 o 
   4   4  28       11.17       11.09      3.58 o 
   5   4  28       28.43       22.52      4.39 o 
   6   4  28       75.43       80.54      5.97 o 
   7   4  28       77.89       66.11      6.36 o 
   8   4  28      109.00      121.03      8.85 o 
   9   4  28      242.89      221.92     18.67 o 
   1   5  28      286.88      292.86      8.92 o 
   2   5  28      589.17      573.08     11.04 o 
   3   5  28      406.77      418.00      9.28 o 
   4   5  28      555.64      560.86     14.45 o 
   5   5  28      190.20      194.46      7.90 o 
   6   5  28       68.43       59.80      5.98 o 
   7   5  28       74.29       62.40      6.39 o 
   8   5  28        8.62        3.05      6.35 o 
   9   5  28      532.57      538.58     21.01 o 
   0   6  28     2666.90     2587.72     48.48 o 
   1   6  28       34.90       38.73      4.13 o 
   2   6  28      172.13      176.67      6.60 o 
   3   6  28        1.07       -0.69      2.33 o 
   4   6  28      940.79      961.56     16.75 o 
   5   6  28      124.32      144.16      8.56 o 
   6   6  28       88.02       84.56      6.79 o 
   7   6  28      404.40      403.72     14.57 o 
   8   6  28      230.43      237.95     14.17 o 
   9   6  28      203.46      214.02     14.51 o 
   1   7  28      582.57      554.48     11.50 o 
   2   7  28      215.83      215.18      6.51 o 
   3   7  28      261.03      253.57      6.59 o 
   4   7  28        2.69        6.64      3.86 o 
   5   7  28      196.42      188.06     16.57 o 
   6   7  28      525.77      512.50     16.21 o 
   7   7  28      117.47      118.62      9.54 o 
   8   7  28        3.76       11.89      7.40 o 
   0   8  28       30.18       36.36      5.50 o 
   1   8  28       85.97       98.67      5.87 o 
   2   8  28      269.61      246.49      7.12 o 
   3   8  28        0.25       -2.26      2.64 o 
   4   8  28       82.94       75.35      6.95 o 
   5   8  28      230.31      251.37     15.25 o 
   6   8  28      283.47      266.10     12.35 o 
   7   8  28        0.57       16.34     23.73 o 
   8   8  28       26.68       24.60     14.02 o 
   1   9  28      311.03      323.86      8.54 o 
   2   9  28       16.08       20.54      3.92 o 
   3   9  28        0.15        1.81      3.21 o 
   4   9  28      225.10      239.15     12.93 o 
   5   9  28       30.87       37.71      8.49 o 
   6   9  28       14.03       12.53      5.81 o 
   7   9  28       41.82       41.94      7.33 o 
   0  10  28      530.40      539.60     15.99 o 
   1  10  28      118.14      108.42      6.05 o 
   2  10  28     1308.77     1349.25     20.76 o 
   3  10  28       99.04       91.62      5.90 o 
   4  10  28       78.25       93.13      5.94 o 
   5  10  28       47.47       48.71      9.54 o 
   6  10  28       13.97       16.85      6.19 o 
   7  10  28       61.83       66.56      8.41 o 
   1  11  28      141.32      140.79      6.85 o 
   2  11  28       28.31       29.63      6.28 o 
   3  11  28        3.59        1.24      3.59 o 
   4  11  28      208.12      247.65      9.33 o 
   5  11  28        0.41       -0.99      6.72 o 
   6  11  28       59.04       43.24      7.26 o 
   0  12  28      750.32      750.06     19.93 o 
   1  12  28        5.97        5.72      3.70 o 
   2  12  28        4.87       12.17      4.12 o 
   3  12  28       68.40       82.36      8.42 o 
   4  12  28        1.31        0.23      3.83 o 
   5  12  28       17.87       11.03      7.22 o 
   1  13  28       23.44       17.95      4.73 o 
   2  13  28       26.07       33.59      5.50 o 
   3  13  28      842.27      879.32     30.03 o 
   4  13  28     1057.38     1087.25     26.97 o 
   0  14  28      262.33      308.61     16.43 o 
   1  14  28        7.23        6.29      4.70 o 
   2  14  28       63.10       81.75     10.63 o 
   3  14  28        9.57        4.96     11.20 o 
   1   1  29      102.15      105.34      8.15 o 
   2   1  29      213.97      221.74      7.30 o 
   3   1  29      517.15      526.93     10.83 o 
   4   1  29     2594.98     2516.40     38.60 o 
   5   1  29        6.88       12.03      3.84 o 
   6   1  29      152.44      179.94      7.99 o 
   7   1  29      540.86      552.82     14.22 o 
   8   1  29       29.60       27.92      6.08 o 
   9   1  29       35.52       31.55      8.94 o 
   0   2  29      428.12      444.16     14.73 o 
   1   2  29       64.86       63.90      5.96 o 
   2   2  29       34.37       28.70      3.77 o 
   3   2  29       18.54       17.59      3.22 o 
   4   2  29       48.76       53.73      6.13 o 
   5   2  29      145.42      146.26      8.33 o 
   6   2  29        0.19        1.39      3.70 o 
   7   2  29      121.85      121.38      7.95 o 
   8   2  29      403.14      380.75     15.57 o 
   9   2  29       41.21       42.39     10.57 o 
   1   3  29      714.12      673.83     13.23 o 
   2   3  29        5.13        2.24      3.64 o 
   3   3  29      121.39      125.96      5.27 o 
   4   3  29        1.74       -2.76      3.03 o 
   5   3  29      324.16      311.18      9.43 o 
   6   3  29      349.98      338.50      9.98 o 
   7   3  29        0.31        0.79      4.40 o 
   8   3  29       69.61       81.24      8.07 o 
   9   3  29        7.09        4.52      5.44 o 
   0   4  29     2691.38     2551.95     50.34 o 
   1   4  29       12.04       18.82      3.66 o 
   2   4  29     4201.69     4083.95     44.53 o 
   3   4  29       27.95       28.61      3.28 o 
   4   4  29      434.87      417.26     10.29 o 
   5   4  29      141.41      138.11      8.39 o 
   6   4  29       14.17        8.05      4.01 o 
   7   4  29       10.71       15.06      4.94 o 
   8   4  29      106.34      100.55      8.57 o 
   9   4  29       26.71       25.54      6.54 o 
   1   5  29      892.81      850.83     14.40 o 
   2   5  29        8.00        6.25      3.05 o 
   3   5  29      555.26      582.34      9.85 o 
   4   5  29      541.20      557.47     14.40 o 
   5   5  29      107.63      105.35      7.71 o 
   6   5  29        9.16        6.52      6.61 o 
   7   5  29       54.61       49.23      6.02 o 
   8   5  29      128.62      130.61     12.09 o 
   0   6  29      419.04      425.76     15.17 o 
   1   6  29       90.74       88.98      6.10 o 
   2   6  29      679.55      661.08     12.40 o 
   3   6  29      697.22      685.86     11.04 o 
   4   6  29     1444.20     1445.80     21.83 o 
   5   6  29       49.05       56.83      6.46 o 
   6   6  29      807.52      791.85     17.14 o 
   7   6  29       80.51       75.81      8.28 o 
   8   6  29      407.96      395.41     30.09 o 
   1   7  29      623.80      618.25     12.32 o 
   2   7  29      453.93      458.36     10.85 o 
   3   7  29        0.47        5.45      2.59 o 
   4   7  29      314.83      314.34      9.88 o 
   5   7  29      407.76      363.90     12.18 o 
   6   7  29     1392.91     1412.29     37.12 o 
   7   7  29       79.69       81.35     11.81 o 
   8   7  29      452.80      484.48     19.99 o 
   0   8  29      337.48      339.38     12.18 o 
   1   8  29      412.31      394.87      9.96 o 
   2   8  29      947.91      932.49     14.33 o 
   3   8  29       27.86       23.30      3.33 o 
   4   8  29      309.24      301.81     11.28 o 
   5   8  29        3.08        6.29      6.95 o 
   6   8  29        2.03        3.14      5.47 o 
   7   8  29        2.70        4.00      5.63 o 
   1   9  29       49.88       44.35      4.77 o 
   2   9  29        5.89        4.97      3.49 o 
   3   9  29      188.82      206.81      8.15 o 
   4   9  29       99.87      106.27      9.70 o 
   5   9  29      503.79      517.21     21.31 o 
   6   9  29       26.98       34.01      6.86 o 
   7   9  29       81.35       82.39      8.88 o 
   0  10  29      206.55      228.43     18.91 o 
   1  10  29       13.70       12.79      5.67 o 
   2  10  29       85.02       91.12      6.15 o 
   3  10  29       63.10       71.86      5.30 o 
   4  10  29      651.63      598.89     22.59 o 
   5  10  29        3.85       -0.43      6.53 o 
   6  10  29      147.29      160.12     11.06 o 
   1  11  29        4.26        4.86      3.44 o 
   2  11  29       69.72       80.93      6.06 o 
   3  11  29       27.61       33.76      4.89 o 
   4  11  29      101.78      123.68      7.73 o 
   5  11  29        5.12        6.27      7.50 o 
   0  12  29        2.28        0.73      6.59 o 
   1  12  29       17.05       14.08      4.07 o 
   2  12  29       24.45       26.80      4.61 o 
   3  12  29       27.01       29.86      4.99 o 
   4  12  29      594.28      631.63     15.46 o 
   5  12  29      177.20      175.52     22.89 o 
   1  13  29      128.08      134.31      7.78 o 
   2  13  29        0.01       -1.04      4.29 o 
   3  13  29      117.60      146.14      9.13 o 
   1  14  29        0.21        4.18     10.48 o 
   0   0  30      793.63      706.53     27.26 o 
   1   0  30     2667.75     2534.14     46.69 o 
   2   0  30       61.48       72.75      7.19 o 
   3   0  30     1409.91     1452.72     30.22 o 
   4   0  30      860.80      812.98     20.71 o 
   5   0  30      136.28      148.66     11.43 o 
   6   0  30     1720.31     1675.89     38.29 o 
   7   0  30      840.14      912.52     26.81 o 
   8   0  30        2.39        0.51      8.65 o 
   9   0  30        0.13       -6.00      7.93 o 
   1   1  30       99.93      101.83      5.86 o 
   2   1  30        0.25       -2.08      2.84 o 
   3   1  30      220.16      236.53      7.36 o 
   4   1  30       37.04       44.47      6.12 o 
   5   1  30      757.22      761.12     15.94 o 
   6   1  30       28.66       27.80      4.69 o 
   7   1  30       46.65       52.23      6.24 o 
   8   1  30      485.21      467.23     21.08 o 
   9   1  30      112.28      112.19     10.58 o 
   0   2  30     1933.46     1814.08     36.44 o 
   1   2  30      598.32      540.13     11.73 o 
   2   2  30      576.66      551.06     11.66 o 
   3   2  30      426.56      414.47      9.57 o 
   4   2  30      151.49      119.69      7.00 o 
   5   2  30        7.36        4.36      3.88 o 
   6   2  30       61.66       54.57      5.52 o 
   7   2  30       34.33       36.71      5.78 o 
   8   2  30       90.40      103.55      8.72 o 
   9   2  30       17.31       16.71     12.32 o 
   1   3  30       53.60       52.55      4.73 o 
   2   3  30       98.27       97.80      5.76 o 
   3   3  30      873.25      914.84     14.31 o 
   4   3  30       23.78       32.32      4.24 o 
   5   3  30     1632.41     1673.05     27.57 o 
   6   3  30      603.43      591.32     13.30 o 
   7   3  30     1147.03     1160.77     21.92 o 
   8   3  30        5.46       -2.88      5.32 o 
   0   4  30       37.04       39.00      8.26 o 
   1   4  30      372.52      389.86     10.10 o 
   2   4  30      256.94      267.62     11.35 o 
   3   4  30        1.42       -2.43      2.43 o 
   4   4  30      812.36      795.74     14.74 o 
   5   4  30       20.43       27.72      5.36 o 
   6   4  30        0.70       -3.93      3.93 o 
   7   4  30      144.59      132.17      8.46 o 
   8   4  30      228.15      238.50     11.66 o 
   1   5  30       92.37       99.64      6.11 o 
   2   5  30      183.15      210.92      7.15 o 
   3   5  30      139.85      136.19      8.06 o 
   4   5  30      440.12      424.96     10.88 o 
   5   5  30      109.14      114.90      8.06 o 
   6   5  30      675.26      691.90     16.01 o 
   7   5  30      140.33      145.11      8.59 o 
   8   5  30       17.72       22.56     10.01 o 
   0   6  30     1300.78     1242.76     29.00 o 
   1   6  30      253.81      253.29      8.00 o 
   2   6  30      373.65      354.56      8.99 o 
   3   6  30      745.66      730.01     11.53 o 
   4   6  30      472.03      488.08     11.81 o 
   5   6  30        2.93        1.55      4.55 o 
   6   6  30       96.32       90.33      7.30 o 
   7   6  30      104.58      101.86      9.39 o 
   8   6  30       14.79       22.91      8.17 o 
   1   7  30       95.67      103.83      6.07 o 
   2   7  30      165.34      171.86      7.14 o 
   3   7  30      169.06      186.33      5.97 o 
   4   7  30       43.58       52.42      5.32 o 
   5   7  30       49.00       47.34      6.35 o 
   6   7  30        0.02       -1.43      5.28 o 
   7   7  30      115.34      110.91      9.73 o 
   0   8  30      101.41      113.04     10.85 o 
   1   8  30        0.08       -2.79      3.06 o 
   2   8  30      436.49      428.76      9.43 o 
   3   8  30       23.25       37.71      3.67 o 
   4   8  30      170.18      177.85      9.65 o 
   5   8  30       32.20       37.02      8.83 o 
   6   8  30      570.24      556.26     17.35 o 
   7   8  30        0.67       -3.56      5.54 o 
   1   9  30        7.93       12.25      3.75 o 
   2   9  30      566.91      591.28     13.50 o 
   3   9  30       65.67       63.60      4.89 o 
   4   9  30       82.22       87.69     10.08 o 
   5   9  30       45.05       44.50      9.28 o 
   6   9  30       96.12       74.72      8.39 o 
   0  10  30     1697.01     1768.94     33.02 o 
   1  10  30       12.42       12.54      5.10 o 
   2  10  30      253.74      250.99      8.64 o 
   3  10  30      274.39      280.62     10.53 o 
   4  10  30       64.64       84.57     12.16 o 
   5  10  30        9.25       10.27      7.78 o 
   6  10  30       75.53       79.09      8.68 o 
   1  11  30        4.61        6.86      3.96 o 
   2  11  30       87.97       95.43      6.50 o 
   3  11  30      121.12      111.52      7.06 o 
   4  11  30       88.06       94.56     17.88 o 
   5  11  30      166.77      178.37     15.29 o 
   0  12  30       12.00        2.63      5.02 o 
   1  12  30      194.90      225.13      8.98 o 
   2  12  30      303.26      301.87      9.91 o 
   3  12  30       96.46       94.69      7.72 o 
   4  12  30      154.25      171.29     22.13 o 
   1  13  30       85.91       72.39      7.33 o 
   2  13  30      139.95      127.21     22.37 o 
   1   1  31       31.88       28.38      4.03 o 
   2   1  31      385.40      370.79      9.58 o 
   3   1  31       27.58       30.00      3.88 o 
   4   1  31      399.00      397.60     11.83 o 
   5   1  31      107.55      115.42      7.45 o 
   6   1  31       80.14       87.25      7.05 o 
   7   1  31      104.91      101.06      7.74 o 
   8   1  31        5.19        3.70      6.23 o 
   0   2  31       25.14       31.37      5.91 o 
   1   2  31       15.68       18.71      3.69 o 
   2   2  31       80.06       80.58      5.38 o 
   3   2  31      468.23      468.32     10.34 o 
   4   2  31       77.87       90.13      7.00 o 
   5   2  31        0.97       -3.78      4.17 o 
   6   2  31       57.87       54.71      5.63 o 
   7   2  31      185.49      195.52      9.52 o 
   8   2  31       91.26       80.03      8.03 o 
   1   3  31       23.75       27.69      4.01 o 
   2   3  31       24.02       18.91      4.64 o 
   3   3  31        4.91        5.97      3.62 o 
   4   3  31        0.08        4.35      3.51 o 
   5   3  31      214.51      243.62     10.13 o 
   6   3  31      365.87      334.80     10.33 o 
   7   3  31      240.05      239.51     10.51 o 
   8   3  31      104.68      105.76      9.24 o 
   0   4  31      133.04      134.66      9.68 o 
   1   4  31        0.06        0.07      4.07 o 
   2   4  31      132.61      133.58      6.59 o 
   3   4  31      436.15      410.53     12.09 o 
   4   4  31      317.42      318.84      9.34 o 
   5   4  31      308.66      289.31     13.54 o 
   6   4  31      361.47      388.12     11.25 o 
   7   4  31        4.16        0.56      4.52 o 
   8   4  31      229.66      237.39     14.20 o 
   1   5  31      241.06      235.82      8.30 o 
   2   5  31       93.33      110.00      5.76 o 
   3   5  31        0.26       -3.81      3.99 o 
   4   5  31        3.58        8.66      3.83 o 
   5   5  31      278.40      273.40     11.09 o 
   6   5  31      102.98       96.28      7.44 o 
   7   5  31      269.67      280.10     10.72 o 
   0   6  31      701.38      738.48     33.30 o 
   1   6  31     1406.95     1407.63     22.43 o 
   2   6  31       41.03       54.04      4.63 o 
   3   6  31      697.97      695.93     14.19 o 
   4   6  31       36.94       34.40      6.41 o 
   5   6  31      188.43      178.90     13.25 o 
   6   6  31       17.48       26.57      5.60 o 
   7   6  31       52.06       57.18      7.85 o 
   1   7  31      159.03      163.05      7.10 o 
   2   7  31      247.91      238.51      7.91 o 
   3   7  31      273.83      258.90      8.44 o 
   4   7  31      305.87      301.71      9.74 o 
   5   7  31       58.09       60.40      6.89 o 
   6   7  31        8.41        8.67      5.94 o 
   7   7  31       35.66       45.47      7.38 o 
   0   8  31       58.00       49.62      7.46 o 
   1   8  31      219.58      219.39      8.19 o 
   2   8  31      169.97      192.65      7.54 o 
   3   8  31       50.32       50.19      3.88 o 
   4   8  31        0.14       -4.41      4.41 o 
   5   8  31      191.97      198.77     15.60 o 
   6   8  31      121.45      141.35     11.61 o 
   1   9  31       15.21        7.46      3.80 o 
   2   9  31      152.29      174.32      9.81 o 
   3   9  31      643.33      694.36     13.20 o 
   4   9  31      559.70      589.20     21.34 o 
   5   9  31      864.57      924.76     29.73 o 
   6   9  31      621.07      588.36     18.26 o 
   0  10  31      177.18      196.27     17.05 o 
   1  10  31      421.11      439.65     11.82 o 
   2  10  31       26.76       31.48      4.60 o 
   3  10  31      679.39      708.48     13.74 o 
   4  10  31       50.42       34.44      8.67 o 
   5  10  31       35.17       33.17      9.27 o 
   1  11  31        0.20        1.30      3.88 o 
   2  11  31       66.23       75.88      6.04 o 
   3  11  31      191.31      203.10      8.47 o 
   4  11  31        1.95        3.42      7.16 o 
   0  12  31       62.32       78.01      8.35 o 
   1  12  31      867.28      936.42     17.65 o 
   2  12  31      513.48      565.05     20.65 o 
   0   0  32     3415.61     3365.80     84.29 o 
   1   0  32      739.27      761.10     20.76 o 
   2   0  32     1915.26     1847.40     37.07 o 
   3   0  32      474.91      440.80     14.50 o 
   4   0  32       16.17       27.13     10.71 o 
   5   0  32      273.48      288.71     14.38 o 
   6   0  32      593.36      651.29     22.13 o 
   7   0  32      616.93      610.99     47.61 o 
   8   0  32       94.33       81.48     13.46 o 
   1   1  32        1.34        1.50      3.19 o 
   2   1  32      100.49       96.32      5.84 o 
   3   1  32      180.52      184.79      9.34 o 
   4   1  32        2.52        1.14      3.94 o 
   5   1  32        0.35       -1.13      5.46 o 
   6   1  32      275.78      268.33     21.35 o 
   7   1  32       57.10       60.01      7.56 o 
   8   1  32      135.40      135.11     11.33 o 
   0   2  32      289.09      269.94     12.20 o 
   1   2  32        0.31        0.33      3.15 o 
   2   2  32      177.45      166.53      7.08 o 
   3   2  32      554.42      555.31     11.54 o 
   4   2  32      461.13      462.15     13.46 o 
   5   2  32      289.57      301.71     12.53 o 
   6   2  32      253.41      237.07      9.27 o 
   7   2  32       13.63       13.02      5.10 o 
   8   2  32      103.66      111.08     14.66 o 
   1   3  32        0.25        0.37      3.19 o 
   2   3  32        2.03        3.67      6.14 o 
   3   3  32      269.82      270.00      7.74 o 
   4   3  32      696.76      720.25     17.70 o 
   5   3  32      250.61      270.14     17.08 o 
   6   3  32      169.98      159.50      8.20 o 
   7   3  32       26.29       41.28      6.18 o 
   0   4  32       74.10       89.31      8.50 o 
   1   4  32       81.54       89.39      5.96 o 
   2   4  32      886.97      853.64     15.75 o 
   3   4  32        8.85        9.89      4.88 o 
   4   4  32      216.36      218.23      8.34 o 
   5   4  32      103.17       91.65      7.68 o 
   6   4  32        0.75        0.62      4.19 o 
   7   4  32       92.00      122.63      8.52 o 
   1   5  32      209.33      172.43      7.69 o 
   2   5  32      860.56      880.13     16.17 o 
   3   5  32      287.00      298.10     10.91 o 
   4   5  32       55.07       46.44      5.26 o 
   5   5  32      844.14      819.39     18.54 o 
   6   5  32        2.68       -1.27      4.54 o 
   7   5  32      489.63      519.57     14.57 o 
   0   6  32      833.21      858.44     23.48 o 
   1   6  32      146.43      157.00      7.43 o 
   2   6  32      118.27      131.97      6.35 o 
   3   6  32       56.39       63.17      6.43 o 
   4   6  32       17.32       11.29      4.23 o 
   5   6  32      155.23      155.95      9.55 o 
   6   6  32        3.62        9.42      4.88 o 
   7   6  32      223.16      208.31     14.33 o 
   1   7  32      143.14      130.66      7.18 o 
   2   7  32       16.88       11.51      3.52 o 
   3   7  32        0.26        1.15      3.78 o 
   4   7  32      541.14      523.90     12.84 o 
   5   7  32      126.47      130.52      8.90 o 
   6   7  32       48.79       52.37      7.75 o 
   0   8  32       22.74       28.10      6.57 o 
   1   8  32     1268.77     1317.87     20.40 o 
   2   8  32      363.90      370.19      9.81 o 
   3   8  32       26.60       17.36      4.74 o 
   4   8  32      107.64      102.26      9.83 o 
   5   8  32       41.75       35.71      9.50 o 
   6   8  32        9.67        3.64      7.20 o 
   1   9  32        0.53       -0.81      3.39 o 
   2   9  32        0.99        7.95      3.63 o 
   3   9  32      145.51      153.13      6.35 o 
   4   9  32      120.81      128.17     10.97 o 
   5   9  32       45.07       52.46     10.15 o 
   0  10  32       23.63       30.85      7.03 o 
   1  10  32       70.04       76.42      5.94 o 
   2  10  32      220.09      223.99      8.68 o 
   3  10  32       45.35       54.17      4.71 o 
   4  10  32        0.53        8.04      7.31 o 
   1  11  32        0.00        0.69      3.88 o 
   2  11  32       86.70       89.85      6.37 o 
   3  11  32       17.59       10.84      4.91 o 
   0  12  32      214.26      241.83     25.35 o 
   1   1  33      339.22      343.44     11.94 o 
   2   1  33      415.74      392.70     12.28 o 
   3   1  33      283.83      282.66      8.33 o 
   4   1  33       57.55       56.03      9.35 o 
   5   1  33      127.64      154.08     10.44 o 
   6   1  33        9.53       18.04      5.27 o 
   7   1  33       88.30       85.25      8.49 o 
   0   2  33      675.41      635.00     33.75 o 
   1   2  33       23.75       25.79      4.14 o 
   2   2  33       36.69       36.37      4.44 o 
   3   2  33        7.51       11.94      3.91 o 
   4   2  33      378.36      378.17     12.35 o 
   5   2  33      517.72      511.83     16.29 o 
   6   2  33       34.39       36.93      5.87 o 
   7   2  33        9.93       11.26      5.73 o 
   1   3  33      117.86      104.85      6.76 o 
   2   3  33      434.68      427.97     10.75 o 
   3   3  33       27.82       16.29      3.37 o 
   4   3  33      331.95      350.53     16.22 o 
   5   3  33       12.85        9.41      5.66 o 
   6   3  33       23.23       21.38      4.80 o 
   7   3  33       14.32       12.31      6.78 o 
   0   4  33      687.90      671.56     20.02 o 
   1   4  33     1256.89     1331.50     21.52 o 
   2   4  33        7.47        8.41      3.61 o 
   3   4  33      323.61      306.85     12.00 o 
   4   4  33        6.60        7.06      4.47 o 
   5   4  33      277.26      275.08     11.44 o 
   6   4  33       19.67       12.88      4.76 o 
   7   4  33      902.45      958.58     22.93 o 
   1   5  33      276.72      254.93      8.78 o 
   2   5  33        8.89        9.00      3.70 o 
   3   5  33      204.89      205.36     14.43 o 
   4   5  33     1137.25     1103.03     27.17 o 
   5   5  33      104.28      104.29      8.13 o 
   6   5  33      136.71      134.51      8.70 o 
   0   6  33      938.59      925.67     35.65 o 
   1   6  33       18.98       15.12      4.10 o 
   2   6  33      917.62      916.64     16.80 o 
   3   6  33       41.18       34.91      5.65 o 
   4   6  33      161.40      153.36      8.01 o 
   5   6  33        3.57        1.06      6.06 o 
   6   6  33       14.21       13.88      5.22 o 
   1   7  33        2.87       -0.25      4.34 o 
   2   7  33       46.46       43.77      4.56 o 
   3   7  33      174.35      189.39      8.73 o 
   4   7  33       38.12       35.68      6.18 o 
   5   7  33      216.64      214.38     11.12 o 
   0   8  33      109.05      106.20      9.93 o 
   1   8  33      111.27      130.12      7.38 o 
   2   8  33      299.10      286.06     10.64 o 
   3   8  33      378.50      395.31     11.53 o 
   4   8  33      178.24      187.58     15.03 o 
   5   8  33        6.28       17.60      8.18 o 
   1   9  33        0.39       -0.94      3.53 o 
   2   9  33        2.99        1.90      3.59 o 
   3   9  33       58.13       69.80      7.31 o 
   4   9  33      455.25      476.16     17.68 o 
   0  10  33      251.11      284.29     14.56 o 
   1  10  33      185.15      198.11      8.42 o 
   2  10  33      471.64      494.75     11.95 o 
   3  10  33      199.03      234.88     15.52 o 
   1  11  33        1.40        5.92     11.23 o 
   0   0  34      486.88      440.05     22.25 o 
   1   0  34       98.70      117.70     20.37 o 
   2   0  34      167.94      145.17     10.29 o 
   3   0  34        9.58        3.96      4.62 o 
   4   0  34      189.58      169.49     19.44 o 
   5   0  34        0.38       10.16     11.10 o 
   6   0  34      211.11      197.97     13.83 o 
   1   1  34       46.35       42.44      5.91 o 
   2   1  34       21.54       28.84      4.27 o 
   3   1  34      469.95      450.45     10.58 o 
   4   1  34        2.16       -4.79      6.44 o 
   5   1  34     1180.68     1222.62     39.19 o 
   6   1  34      304.32      320.54     11.47 o 
   0   2  34      177.93      188.05     10.93 o 
   1   2  34     1088.80     1180.89     19.87 o 
   2   2  34        3.33        7.98      3.59 o 
   3   2  34     1336.63     1382.07     21.06 o 
   4   2  34      242.42      229.46     15.20 o 
   5   2  34       13.86        8.26      5.88 o 
   6   2  34       52.42       59.04      6.99 o 
   1   3  34       65.30       64.74      5.53 o 
   2   3  34       19.16       16.42      5.89 o 
   3   3  34       53.67       54.02      4.49 o 
   4   3  34      657.53      710.41     17.87 o 
   5   3  34        4.47        2.22      5.43 o 
   6   3  34      820.46      808.36     17.96 o 
   0   4  34      117.01      108.23      9.48 o 
   1   4  34       24.04       33.78      4.61 o 
   2   4  34        0.01       -3.23      3.23 o 
   3   4  34      217.65      219.10     10.89 o 
   4   4  34       21.10       18.50      5.62 o 
   5   4  34      532.59      538.69     16.18 o 
   6   4  34        3.05        4.46      4.58 o 
   1   5  34      235.52      238.83      8.76 o 
   2   5  34      340.19      344.97      9.89 o 
   3   5  34      698.86      750.93     22.75 o 
   4   5  34      193.22      201.41      8.72 o 
   5   5  34       44.31       49.08      6.70 o 
   6   5  34      280.18      261.97     16.11 o 
   0   6  34       37.90       50.44      7.63 o 
   1   6  34       52.10       58.90      5.46 o 
   2   6  34      514.81      486.79     11.85 o 
   3   6  34        3.01        4.38      4.58 o 
   4   6  34      173.08      160.99      8.85 o 
   5   6  34      114.13      109.18      8.54 o 
   1   7  34       56.82       57.07      5.43 o 
   2   7  34       85.84       81.12      5.88 o 
   3   7  34      175.87      179.93     11.86 o 
   4   7  34      304.78      314.51     16.61 o 
   5   7  34       82.00       77.86     10.86 o 
   0   8  34      210.40      205.23     12.76 o 
   1   8  34       72.85       86.69      8.42 o 
   2   8  34       69.83       65.27      7.00 o 
   3   8  34        2.20        8.24      4.39 o 
   4   8  34        7.97       11.96      6.36 o 
   1   9  34       37.19       35.00      5.19 o 
   2   9  34        0.26       -0.81      3.36 o 
   3   9  34       66.77       61.64     11.35 o 
   0  10  34      709.31      780.45     39.88 o 
   1  10  34      478.35      503.17     22.55 o 
   1   1  35       47.69       51.63      5.94 o 
   2   1  35       69.86       85.57      5.95 o 
   3   1  35        1.02       -1.71      3.16 o 
   4   1  35        0.57        1.33     12.17 o 
   5   1  35      370.05      374.82     42.33 o 
   6   1  35       13.23       12.35      5.28 o 
   0   2  35      131.91      112.73      9.58 o 
   1   2  35      211.94      212.10      8.26 o 
   2   2  35       57.21       59.84      5.22 o 
   3   2  35       87.94      102.59      6.15 o 
   4   2  35      200.63      199.73     25.54 o 
   5   2  35      143.88      146.22     10.71 o 
   6   2  35      325.87      311.60     19.29 o 
   1   3  35        0.35       -2.76      3.33 o 
   2   3  35       40.35       43.61      5.02 o 
   3   3  35      248.02      253.47     11.01 o 
   4   3  35      119.07      129.45     12.70 o 
   5   3  35      197.20      178.67     11.58 o 
   0   4  35       19.08       14.30      7.37 o 
   1   4  35      764.43      771.51     15.59 o 
   2   4  35       83.89       77.81      5.80 o 
   3   4  35      566.98      579.64     16.67 o 
   4   4  35       78.22       73.24     10.47 o 
   5   4  35      589.29      623.28     18.72 o 
   1   5  35       39.80       35.64      4.83 o 
   2   5  35       70.69       62.88      5.42 o 
   3   5  35       22.69       21.14      5.89 o 
   4   5  35       47.27       57.50     13.57 o 
   5   5  35        0.08        3.00      5.08 o 
   0   6  35      235.24      241.11     12.92 o 
   1   6  35       12.36       15.27      4.18 o 
   2   6  35       39.10       34.20      4.56 o 
   3   6  35      300.92      291.73     16.47 o 
   4   6  35        4.17       -1.57      4.71 o 
   1   7  35       81.13       84.19      7.25 o 
   2   7  35       95.47      101.57      6.40 o 
   3   7  35      710.78      721.83     17.78 o 
   4   7  35       57.32       60.10      9.85 o 
   0   8  35      170.53      178.89     12.21 o 
   1   8  35      244.25      251.49      9.60 o 
   2   8  35       49.71       60.97      5.48 o 
   3   8  35      580.18      575.80     35.66 o 
   0   0  36      292.84      276.96     18.84 o 
   1   0  36      215.39      247.20     12.60 o 
   2   0  36      431.44      416.53     20.50 o 
   3   0  36       11.26        1.54      4.72 o 
   4   0  36      573.84      610.59     32.54 o 
   5   0  36      591.55      507.60     30.92 o 
   1   1  36       48.66       45.28      5.37 o 
   2   1  36      520.54      520.19     12.23 o 
   3   1  36        6.71        4.43      3.34 o 
   4   1  36      492.30      534.21     21.67 o 
   5   1  36      286.20      287.75     23.37 o 
   0   2  36      194.79      201.77     11.54 o 
   1   2  36       44.86       30.11      4.83 o 
   2   2  36       34.54       33.35      4.63 o 
   3   2  36      416.14      393.91     10.34 o 
   4   2  36        3.98        3.92     11.62 o 
   5   2  36        1.49       -5.09      6.97 o 
   1   3  36      410.16      433.68     11.50 o 
   2   3  36       12.34       19.08      4.09 o 
   3   3  36      480.58      530.53     15.74 o 
   4   3  36      192.11      183.95     14.89 o 
   0   4  36       86.30       93.72      9.05 o 
   1   4  36       77.74       92.61      6.45 o 
   2   4  36      156.82      159.06      8.82 o 
   3   4  36        3.32        4.26      5.01 o 
   4   4  36      232.15      205.79     15.54 o 
   1   5  36      121.35      128.21      7.38 o 
   2   5  36      219.94      214.41      8.13 o 
   3   5  36      348.82      382.34     13.96 o 
   4   5  36      281.26      299.02     25.89 o 
   0   6  36       93.89       98.64      9.67 o 
   1   6  36      184.74      203.74     12.95 o 
   2   6  36        0.35       -1.08      4.47 o 
   3   6  36       23.83       28.74     13.11 o 
   1   7  36        0.16       -1.65      3.74 o 
   2   7  36      155.91      151.88      9.29 o 
   1   1  37        1.59        3.81      3.78 o 
   2   1  37       55.96       58.97      5.36 o 
   3   1  37      273.01      289.77      8.56 o 
   4   1  37        1.25       -0.62      6.84 o 
   0   2  37       73.34       63.15      8.20 o 
   1   2  37      217.77      240.58      8.97 o 
   2   2  37       97.21       94.51      6.34 o 
   3   2  37        9.53       13.33      5.20 o 
   4   2  37       91.41      106.26     17.74 o 
   1   3  37        0.35        2.26      4.26 o 
   2   3  37      552.66      560.69     12.83 o 
   3   3  37      828.81      831.15     20.21 o 
   0   4  37      307.34      317.04     25.47 o 
   1   4  37       33.08       32.49      4.85 o 
   2   4  37      133.45      130.51      8.01 o 
   3   4  37       17.53       23.01     12.02 o 
   1   5  37      176.25      181.16      8.36 o 
   2   5  37      456.87      462.43     27.95 o 
   1   6  37      719.52      846.33     28.90 o 
   0   0  38       64.67       60.97     11.67 o 
   1   0  38      636.99      652.49     20.61 o 
   2   0  38        3.79       -0.31      5.18 o 
   1   1  38        3.72        1.26      3.84 o 
   2   1  38        5.25        7.03      4.43 o 
   0   2  38       18.81       22.75      6.52 o 
   1   2  38      111.94      112.89      7.10 o 
   2   2  38      143.81      130.14      8.85 o 
   1   3  38       13.50       12.91      7.58 o 
                                                 
